# Supplementary material for: 2-Hydr­oxy-(2-methyl-1H-indol-3-ylmethyl­idene)benzohydrazide ethanol solvate
Source: Acta Crystallogr Sect E Struct Rep Online. 2008 May 3;64(Pt 6):o960. doi: 10.1107/S1600536808011756 (PMC2961492; doi:10.1107/S1600536808011756)
Supplement: Supplementary file 1 [file e-64-0o960-sup1.cif]

##############################################################################
###                                                                        ###
###        Electronic paper (Acta Crystallographica Section E)             ###
###                                                                        ###
##############################################################################
#                                                                            #
# This CIF contains the data in a paper accepted for publication in Acta     #
# Crystallographica Section E. It conforms to the requirements of Notes      #
# for Authors for Section E, and has been peer reviewed under the auspices   #
# of the IUCr Commission on Journals.                                        #
#                                                                            #
# Full details of the Crystallographic Information File format               #
# are given in the paper "The Crystallographic Information File (CIF):       #
# a New Standard Archive File for Crystallography" by S. R. Hall, F. H.      #
# Allen and I. D. Brown [Acta Cryst. (1991), A47, 655-685].                  #
#                                                                            #
# The current version of the core CIF dictionary is obtainable from          #
# ftp://ftp.iucr.org/pub/cif_core.dic. The current version number is 2.4.    #
#                                                                            #
# Software is freely available for graphical display of the structure(s) in  #
# this CIF.  For information consult the CIF home page http://www.iucr.org/  #
# cif/home.html                                                              #
#                                                                            #
# This file may be used for bona fide research purposes within the           #
# scientific community so long as proper attribution is given to the journal # 
# article from which it was obtained.                                        #
#                                                                            #
##############################################################################
                                             
data_global
_audit_creation_method     SHELXL-97
_journal_date_recd_electronic     2008-04-22
_journal_date_accepted     2008-04-24
_journal_name_full     'Acta Crystallographica, Section E'
_journal_year     2008
_journal_volume     64
_journal_issue      6
_journal_page_first     o960
_journal_page_last     o960
_journal_paper_category     QO
_journal_coeditor_code     SG2238
_publ_contact_author
;
     Dr. Seik Weng Ng
     Department of Chemistry
     University of Malaya
     50603 Kuala Lumpur
     Malaysia
;
_publ_contact_author_email     seikweng@um.edu.my
_publ_contact_author_fax     '03 7967 4193'
_publ_contact_author_phone     '03 7967 6778'
_publ_section_title
;
2-Hydroxy-(2-methyl-1<i>H</i>-indol-3-ylmethylidene)benzohydrazide ethanol
solvate
;
loop_
    _publ_author_name
    _publ_author_address
    'Yehye, Wagee A.'
;
     Department of Chemistry
     University of Malaya
     50603 Kuala Lumpur
     Malaysia
;
    'Ariffin, Azhar'
;
     Department of Chemistry
     University of Malaya
     50603 Kuala Lumpur
     Malaysia
;
    'Ng, Seik Weng'
;
     Department of Chemistry
     University of Malaya
     50603 Kuala Lumpur
     Malaysia
;
data_I
_audit_creation_method     SHELXL-97
_chemical_name_systematic
;
2-Hydroxy-(2-methyl-1<i>H</i>-indol-3-ylmethylidene)benzohydrazide ethanol
solvate
;
_chemical_name_common     ?
_chemical_formula_moiety     'C17 H15 N3 O2, C2 H6 O'
_chemical_formula_sum     'C19 H21 N3 O3'
_chemical_formula_iupac     'C17 H15 N3 O2, C2 H6 O'
_chemical_formula_weight     339.39
_chemical_melting_point     ?
_symmetry_cell_setting     monoclinic
_symmetry_space_group_name_H-M     'P 21/c'
_symmetry_space_group_name_Hall     '-P 2ybc'
loop_
    _symmetry_equiv_pos_as_xyz
    'x, y, z'
    '-x, y+1/2, -z+1/2'
    '-x, -y, -z'
    'x, -y-1/2, z-1/2'
_cell_length_a     7.59070(10)
_cell_length_b     11.2269(2)
_cell_length_c     20.3014(3)
_cell_angle_alpha     90.00
_cell_angle_beta     91.9240(10)
_cell_angle_gamma     90.00
_cell_volume     1729.11(5)
_cell_formula_units_Z     4
_cell_measurement_reflns_used     6771
_cell_measurement_theta_min     2.7
_cell_measurement_theta_max     28.2
_cell_measurement_temperature     100(2)
_exptl_crystal_description     Prism
_exptl_crystal_colour     Yellow
_exptl_crystal_size_max     0.34
_exptl_crystal_size_mid     0.27
_exptl_crystal_size_min     0.12
_exptl_crystal_density_diffrn     1.304
_exptl_crystal_density_meas     ?
_exptl_crystal_density_method     'not measured'
_exptl_crystal_F_000     720
_exptl_absorpt_coefficient_mu     0.090
_exptl_absorpt_correction_type     None
_exptl_absorpt_process_details     ?
_exptl_absorpt_correction_T_min     ?
_exptl_absorpt_correction_T_max     ?
_diffrn_ambient_temperature     100(2)
_diffrn_radiation_type     MoK\a
_diffrn_radiation_wavelength     0.71073
_diffrn_radiation_source     'fine-focus sealed tube'
_diffrn_radiation_monochromator     graphite
_diffrn_measurement_device_type     'Bruker SMART APEX'
_diffrn_measurement_method     \w
_diffrn_detector_area_resol_mean     ?
_diffrn_reflns_number     20827
_diffrn_reflns_av_R_equivalents     0.0556
_diffrn_reflns_av_sigmaI/netI     0.0384
_diffrn_reflns_theta_min     2.01
_diffrn_reflns_theta_max     27.50
_diffrn_reflns_theta_full     27.50
_diffrn_measured_fraction_theta_max     0.998
_diffrn_measured_fraction_theta_full     0.998
_diffrn_reflns_limit_h_min     -9
_diffrn_reflns_limit_h_max     9
_diffrn_reflns_limit_k_min     -14
_diffrn_reflns_limit_k_max     14
_diffrn_reflns_limit_l_min     -26
_diffrn_reflns_limit_l_max     22
_diffrn_standards_number     0
_diffrn_standards_interval_count     0
_diffrn_standards_interval_time     0
_diffrn_standards_decay_%     0
_reflns_number_total     3967
_reflns_number_gt     2869
_reflns_threshold_expression     I>2\s(I)
_refine_ls_structure_factor_coef     Fsqd
_refine_ls_matrix_type     full
_refine_ls_R_factor_all     0.0770
_refine_ls_R_factor_gt     0.0471
_refine_ls_wR_factor_gt     0.1240
_refine_ls_wR_factor_ref     0.1619
_refine_ls_goodness_of_fit_ref     1.128
_refine_ls_restrained_S_all     1.128
_refine_ls_number_reflns     3967
_refine_ls_number_parameters     230
_refine_ls_number_restraints     0
_refine_ls_hydrogen_treatment     constr
_refine_ls_weighting_scheme     calc
_refine_ls_weighting_details
         'calc w=1/[\s^2^(Fo^2^)+(0.0721P)^2^+0.9553P] where P=(Fo^2^+2Fc^2^)/3'
_atom_sites_solution_hydrogens     geom
_atom_sites_solution_primary     direct
_atom_sites_solution_secondary     difmap
_refine_ls_shift/su_max     0.001
_refine_ls_shift/su_mean     0.000
_refine_diff_density_max     0.314
_refine_diff_density_min     -0.297
_refine_ls_extinction_method     none
_refine_ls_extinction_coef     ?
loop_
    _atom_type_symbol
    _atom_type_description
    _atom_type_scat_dispersion_real
    _atom_type_scat_dispersion_imag
    _atom_type_scat_source
    'C' 'C' 0.0033 0.0016
                         'International Tables Vol C Tables 4.2.6.8 and 6.1.1.4'
    'H' 'H' 0.0000 0.0000
                         'International Tables Vol C Tables 4.2.6.8 and 6.1.1.4'
    'N' 'N' 0.0061 0.0033
                         'International Tables Vol C Tables 4.2.6.8 and 6.1.1.4'
    'O' 'O' 0.0106 0.0060
                         'International Tables Vol C Tables 4.2.6.8 and 6.1.1.4'
_computing_data_collection     'APEX2 (Bruker, 2007)'
_computing_cell_refinement     'SAINT (Bruker, 2007)'
_computing_data_reduction     'SAINT (Bruker, 2007)'
_computing_structure_solution     'SHELXS97 (Sheldrick, 2008)'
_computing_structure_refinement     'SHELXL97 (Sheldrick, 2008)'
_computing_molecular_graphics     'X-SEED (Barbour, 2001)'
_computing_publication_material     'publCIF (Westrip, 2008)'
loop_
    _atom_site_type_symbol
    _atom_site_label
    _atom_site_fract_x
    _atom_site_fract_y
    _atom_site_fract_z
    _atom_site_U_iso_or_equiv
    _atom_site_adp_type
    _atom_site_calc_flag
    _atom_site_refinement_flags
    _atom_site_occupancy
    _atom_site_disorder_assembly
    _atom_site_disorder_group
    O O1 0.60372(18) 0.39960(12) 0.26124(6) 0.0287(3) Uani d . 1 . .
    H H1O 0.6488 0.3342 0.2507 0.043 Uiso calc R 1 . .
    O O2 0.26721(17) 0.69310(12) 0.26809(7) 0.0272(3) Uani d . 1 . .
    O O3 -0.0963(2) 0.65666(15) 0.29094(8) 0.0409(4) Uani d . 1 . .
    H H3O 0.0126 0.6698 0.2916 0.061 Uiso calc R 1 . .
    N N1 0.3897(2) 0.53879(15) 0.32419(7) 0.0255(4) Uani d . 1 . .
    H H1N 0.4563 0.4746 0.3236 0.031 Uiso calc R 1 . .
    N N2 0.3081(2) 0.57121(15) 0.38183(8) 0.0263(4) Uani d . 1 . .
    N N3 0.1852(2) 0.47451(15) 0.59623(8) 0.0265(4) Uani d . 1 . .
    H H3N 0.1730 0.4372 0.6339 0.032 Uiso calc R 1 . .
    C C1 0.5678(2) 0.46480(17) 0.20605(9) 0.0243(4) Uani d . 1 . .
    C C2 0.6339(3) 0.43017(18) 0.14536(10) 0.0283(4) Uani d . 1 . .
    H H2 0.7025 0.3597 0.1425 0.034 Uiso calc R 1 . .
    C C3 0.5997(3) 0.4978(2) 0.08976(10) 0.0313(5) Uani d . 1 . .
    H H3 0.6462 0.4742 0.0489 0.038 Uiso calc R 1 . .
    C C4 0.4981(3) 0.60009(19) 0.09301(10) 0.0311(4) Uani d . 1 . .
    H H4 0.4760 0.6471 0.0547 0.037 Uiso calc R 1 . .
    C C5 0.4291(2) 0.63320(18) 0.15254(9) 0.0270(4) Uani d . 1 . .
    H H5 0.3583 0.7028 0.1545 0.032 Uiso calc R 1 . .
    C C6 0.4616(2) 0.56639(17) 0.20990(9) 0.0233(4) Uani d . 1 . .
    C C7 0.3674(2) 0.60467(17) 0.26980(9) 0.0233(4) Uani d . 1 . .
    C C8 0.3263(2) 0.49282(18) 0.42813(9) 0.0258(4) Uani d . 1 . .
    H H8 0.3859 0.4204 0.4194 0.031 Uiso calc R 1 . .
    C C9 0.2589(2) 0.51224(18) 0.49235(9) 0.0258(4) Uani d . 1 . .
    C C10 0.2617(2) 0.42767(18) 0.54211(9) 0.0266(4) Uani d . 1 . .
    C C11 0.3331(3) 0.30424(19) 0.54307(10) 0.0324(5) Uani d . 1 . .
    H H11A 0.2672 0.2556 0.5739 0.049 Uiso calc R 1 . .
    H H11B 0.4578 0.3060 0.5572 0.049 Uiso calc R 1 . .
    H H11C 0.3212 0.2698 0.4988 0.049 Uiso calc R 1 . .
    C C12 0.1752(2) 0.61732(18) 0.51780(9) 0.0262(4) Uani d . 1 . .
    C C13 0.1327(3) 0.73007(19) 0.49295(10) 0.0304(4) Uani d . 1 . .
    H H13 0.1621 0.7517 0.4494 0.036 Uiso calc R 1 . .
    C C14 0.0472(3) 0.8094(2) 0.53269(11) 0.0343(5) Uani d . 1 . .
    H H14 0.0185 0.8864 0.5161 0.041 Uiso calc R 1 . .
    C C15 0.0014(3) 0.7792(2) 0.59706(11) 0.0359(5) Uani d . 1 . .
    H H15 -0.0586 0.8356 0.6231 0.043 Uiso calc R 1 . .
    C C16 0.0425(3) 0.66914(19) 0.62286(10) 0.0314(5) Uani d . 1 . .
    H H16 0.0123 0.6483 0.6664 0.038 Uiso calc R 1 . .
    C C17 0.1302(2) 0.58892(18) 0.58288(9) 0.0262(4) Uani d . 1 . .
    C C18 -0.1888(3) 0.7654(2) 0.28171(11) 0.0384(5) Uani d . 1 . .
    H H18A -0.3059 0.7584 0.3014 0.046 Uiso calc R 1 . .
    H H18B -0.2077 0.7799 0.2339 0.046 Uiso calc R 1 . .
    C C19 -0.0926(3) 0.8698(2) 0.31203(13) 0.0453(6) Uani d . 1 . .
    H H19A -0.1676 0.9407 0.3088 0.068 Uiso calc R 1 . .
    H H19B 0.0163 0.8839 0.2886 0.068 Uiso calc R 1 . .
    H H19C -0.0637 0.8529 0.3585 0.068 Uiso calc R 1 . .
loop_
    _atom_site_aniso_label
    _atom_site_aniso_U_11
    _atom_site_aniso_U_22
    _atom_site_aniso_U_33
    _atom_site_aniso_U_12
    _atom_site_aniso_U_13
    _atom_site_aniso_U_23
    O1 0.0333(8) 0.0315(7) 0.0215(7) 0.0069(6) 0.0051(5) 0.0015(6)
    O2 0.0237(7) 0.0306(7) 0.0276(7) 0.0012(5) 0.0066(5) 0.0015(6)
    O3 0.0288(8) 0.0494(10) 0.0452(10) -0.0007(7) 0.0132(7) 0.0105(7)
    N1 0.0239(8) 0.0333(9) 0.0198(8) 0.0029(7) 0.0060(6) -0.0004(7)
    N2 0.0214(8) 0.0376(9) 0.0202(8) -0.0009(7) 0.0053(6) -0.0021(7)
    N3 0.0232(8) 0.0368(9) 0.0197(8) -0.0011(7) 0.0043(6) 0.0004(7)
    C1 0.0210(9) 0.0310(10) 0.0209(9) -0.0029(7) 0.0021(7) 0.0010(7)
    C2 0.0244(9) 0.0346(10) 0.0260(10) 0.0019(8) 0.0041(7) -0.0026(8)
    C3 0.0292(10) 0.0440(12) 0.0211(10) -0.0011(9) 0.0062(8) -0.0014(8)
    C4 0.0327(10) 0.0399(11) 0.0208(9) -0.0021(9) 0.0019(8) 0.0045(8)
    C5 0.0251(9) 0.0308(10) 0.0252(10) -0.0008(8) 0.0021(7) 0.0016(8)
    C6 0.0194(8) 0.0302(10) 0.0205(9) -0.0040(7) 0.0028(7) -0.0016(7)
    C7 0.0185(8) 0.0279(9) 0.0236(9) -0.0039(7) 0.0016(7) -0.0004(7)
    C8 0.0192(9) 0.0341(10) 0.0242(10) -0.0012(7) 0.0029(7) -0.0017(8)
    C9 0.0173(8) 0.0379(11) 0.0224(9) -0.0022(7) 0.0018(7) -0.0010(8)
    C10 0.0184(8) 0.0391(11) 0.0224(9) -0.0029(8) 0.0034(7) -0.0018(8)
    C11 0.0308(10) 0.0400(11) 0.0268(10) -0.0006(9) 0.0069(8) 0.0005(9)
    C12 0.0167(8) 0.0396(11) 0.0225(9) -0.0030(8) 0.0022(7) -0.0026(8)
    C13 0.0222(9) 0.0410(11) 0.0279(10) -0.0020(8) 0.0021(7) 0.0017(9)
    C14 0.0264(10) 0.0362(11) 0.0402(12) 0.0025(9) -0.0012(9) 0.0009(9)
    C15 0.0280(10) 0.0450(12) 0.0349(11) 0.0038(9) 0.0026(8) -0.0087(10)
    C16 0.0238(9) 0.0447(12) 0.0258(10) -0.0009(8) 0.0042(8) -0.0055(9)
    C17 0.0177(8) 0.0382(11) 0.0226(9) -0.0032(7) 0.0012(7) -0.0020(8)
    C18 0.0253(10) 0.0568(14) 0.0332(11) 0.0033(10) 0.0047(8) 0.0130(10)
    C19 0.0292(11) 0.0548(15) 0.0520(15) 0.0108(10) 0.0026(10) 0.0041(12)
loop_
    _geom_bond_atom_site_label_1
    _geom_bond_atom_site_label_2
    _geom_bond_site_symmetry_2
    _geom_bond_distance
    _geom_bond_publ_flag
    O1 C1 . 1.358(2) ?
    O1 H1O . 0.8400 ?
    O2 C7 . 1.250(2) ?
    O3 C18 . 1.417(3) ?
    O3 H3O . 0.8400 ?
    N1 C7 . 1.335(2) ?
    N1 N2 . 1.391(2) ?
    N1 H1N . 0.8800 ?
    N2 C8 . 1.292(3) ?
    N3 C10 . 1.365(2) ?
    N3 C17 . 1.375(3) ?
    N3 H3N . 0.8800 ?
    C1 C6 . 1.401(3) ?
    C1 C2 . 1.401(3) ?
    C2 C3 . 1.378(3) ?
    C2 H2 . 0.9500 ?
    C3 C4 . 1.386(3) ?
    C3 H3 . 0.9500 ?
    C4 C5 . 1.384(3) ?
    C4 H4 . 0.9500 ?
    C5 C6 . 1.400(3) ?
    C5 H5 . 0.9500 ?
    C6 C7 . 1.494(3) ?
    C8 C9 . 1.433(3) ?
    C8 H8 . 0.9500 ?
    C9 C10 . 1.386(3) ?
    C9 C12 . 1.444(3) ?
    C10 C11 . 1.488(3) ?
    C11 H11A . 0.9800 ?
    C11 H11B . 0.9800 ?
    C11 H11C . 0.9800 ?
    C12 C13 . 1.396(3) ?
    C12 C17 . 1.412(3) ?
    C13 C14 . 1.379(3) ?
    C13 H13 . 0.9500 ?
    C14 C15 . 1.405(3) ?
    C14 H14 . 0.9500 ?
    C15 C16 . 1.374(3) ?
    C15 H15 . 0.9500 ?
    C16 C17 . 1.396(3) ?
    C16 H16 . 0.9500 ?
    C18 C19 . 1.502(4) ?
    C18 H18A . 0.9900 ?
    C18 H18B . 0.9900 ?
    C19 H19A . 0.9800 ?
    C19 H19B . 0.9800 ?
    C19 H19C . 0.9800 ?
loop_
    _geom_angle_atom_site_label_1
    _geom_angle_atom_site_label_2
    _geom_angle_atom_site_label_3
    _geom_angle_site_symmetry_1
    _geom_angle_site_symmetry_3
    _geom_angle
    _geom_angle_publ_flag
    C1 O1 H1O . . 109.5 ?
    C18 O3 H3O . . 109.5 ?
    C7 N1 N2 . . 120.20(16) ?
    C7 N1 H1N . . 119.9 ?
    N2 N1 H1N . . 119.9 ?
    C8 N2 N1 . . 113.21(16) ?
    C10 N3 C17 . . 109.62(16) ?
    C10 N3 H3N . . 125.2 ?
    C17 N3 H3N . . 125.2 ?
    O1 C1 C6 . . 119.52(16) ?
    O1 C1 C2 . . 120.54(17) ?
    C6 C1 C2 . . 119.93(17) ?
    C3 C2 C1 . . 120.29(19) ?
    C3 C2 H2 . . 119.9 ?
    C1 C2 H2 . . 119.9 ?
    C2 C3 C4 . . 120.49(19) ?
    C2 C3 H3 . . 119.8 ?
    C4 C3 H3 . . 119.8 ?
    C5 C4 C3 . . 119.45(19) ?
    C5 C4 H4 . . 120.3 ?
    C3 C4 H4 . . 120.3 ?
    C4 C5 C6 . . 121.42(19) ?
    C4 C5 H5 . . 119.3 ?
    C6 C5 H5 . . 119.3 ?
    C5 C6 C1 . . 118.38(17) ?
    C5 C6 C7 . . 116.57(17) ?
    C1 C6 C7 . . 124.88(17) ?
    O2 C7 N1 . . 121.54(17) ?
    O2 C7 C6 . . 120.86(17) ?
    N1 C7 C6 . . 117.57(16) ?
    N2 C8 C9 . . 121.71(18) ?
    N2 C8 H8 . . 119.1 ?
    C9 C8 H8 . . 119.1 ?
    C10 C9 C8 . . 124.18(18) ?
    C10 C9 C12 . . 107.16(17) ?
    C8 C9 C12 . . 128.66(18) ?
    N3 C10 C9 . . 109.04(18) ?
    N3 C10 C11 . . 120.86(17) ?
    C9 C10 C11 . . 130.10(18) ?
    C10 C11 H11A . . 109.5 ?
    C10 C11 H11B . . 109.5 ?
    H11A C11 H11B . . 109.5 ?
    C10 C11 H11C . . 109.5 ?
    H11A C11 H11C . . 109.5 ?
    H11B C11 H11C . . 109.5 ?
    C13 C12 C17 . . 118.84(18) ?
    C13 C12 C9 . . 135.28(18) ?
    C17 C12 C9 . . 105.88(17) ?
    C14 C13 C12 . . 118.82(19) ?
    C14 C13 H13 . . 120.6 ?
    C12 C13 H13 . . 120.6 ?
    C13 C14 C15 . . 121.6(2) ?
    C13 C14 H14 . . 119.2 ?
    C15 C14 H14 . . 119.2 ?
    C16 C15 C14 . . 120.8(2) ?
    C16 C15 H15 . . 119.6 ?
    C14 C15 H15 . . 119.6 ?
    C15 C16 C17 . . 117.72(19) ?
    C15 C16 H16 . . 121.1 ?
    C17 C16 H16 . . 121.1 ?
    N3 C17 C16 . . 129.46(18) ?
    N3 C17 C12 . . 108.30(17) ?
    C16 C17 C12 . . 122.23(19) ?
    O3 C18 C19 . . 112.73(18) ?
    O3 C18 H18A . . 109.0 ?
    C19 C18 H18A . . 109.0 ?
    O3 C18 H18B . . 109.0 ?
    C19 C18 H18B . . 109.0 ?
    H18A C18 H18B . . 107.8 ?
    C18 C19 H19A . . 109.5 ?
    C18 C19 H19B . . 109.5 ?
    H19A C19 H19B . . 109.5 ?
    C18 C19 H19C . . 109.5 ?
    H19A C19 H19C . . 109.5 ?
    H19B C19 H19C . . 109.5 ?
loop_
    _geom_torsion_atom_site_label_1
    _geom_torsion_atom_site_label_2
    _geom_torsion_atom_site_label_3
    _geom_torsion_atom_site_label_4
    _geom_torsion_site_symmetry_1
    _geom_torsion_site_symmetry_2
    _geom_torsion_site_symmetry_3
    _geom_torsion_site_symmetry_4
    _geom_torsion
    _geom_torsion_publ_flag
    C7 N1 N2 C8 . . . . 173.12(16) ?
    O1 C1 C2 C3 . . . . -178.81(17) ?
    C6 C1 C2 C3 . . . . 2.2(3) ?
    C1 C2 C3 C4 . . . . -0.7(3) ?
    C2 C3 C4 C5 . . . . -0.8(3) ?
    C3 C4 C5 C6 . . . . 0.8(3) ?
    C4 C5 C6 C1 . . . . 0.6(3) ?
    C4 C5 C6 C7 . . . . -174.79(17) ?
    O1 C1 C6 C5 . . . . 178.89(16) ?
    C2 C1 C6 C5 . . . . -2.1(3) ?
    O1 C1 C6 C7 . . . . -6.1(3) ?
    C2 C1 C6 C7 . . . . 172.88(17) ?
    N2 N1 C7 O2 . . . . -3.4(3) ?
    N2 N1 C7 C6 . . . . 178.81(15) ?
    C5 C6 C7 O2 . . . . -1.0(3) ?
    C1 C6 C7 O2 . . . . -176.05(17) ?
    C5 C6 C7 N1 . . . . 176.83(16) ?
    C1 C6 C7 N1 . . . . 1.8(3) ?
    N1 N2 C8 C9 . . . . 176.97(16) ?
    N2 C8 C9 C10 . . . . 174.44(18) ?
    N2 C8 C9 C12 . . . . -4.4(3) ?
    C17 N3 C10 C9 . . . . 0.5(2) ?
    C17 N3 C10 C11 . . . . -179.95(17) ?
    C8 C9 C10 N3 . . . . -179.13(17) ?
    C12 C9 C10 N3 . . . . -0.1(2) ?
    C8 C9 C10 C11 . . . . 1.4(3) ?
    C12 C9 C10 C11 . . . . -179.53(19) ?
    C10 C9 C12 C13 . . . . -179.7(2) ?
    C8 C9 C12 C13 . . . . -0.7(4) ?
    C10 C9 C12 C17 . . . . -0.4(2) ?
    C8 C9 C12 C17 . . . . 178.61(18) ?
    C17 C12 C13 C14 . . . . -0.4(3) ?
    C9 C12 C13 C14 . . . . 178.8(2) ?
    C12 C13 C14 C15 . . . . -0.3(3) ?
    C13 C14 C15 C16 . . . . 0.7(3) ?
    C14 C15 C16 C17 . . . . -0.2(3) ?
    C10 N3 C17 C16 . . . . 178.45(19) ?
    C10 N3 C17 C12 . . . . -0.8(2) ?
    C15 C16 C17 N3 . . . . -179.69(19) ?
    C15 C16 C17 C12 . . . . -0.5(3) ?
    C13 C12 C17 N3 . . . . -179.82(16) ?
    C9 C12 C17 N3 . . . . 0.7(2) ?
    C13 C12 C17 C16 . . . . 0.9(3) ?
    C9 C12 C17 C16 . . . . -178.58(17) ?
loop_
    _geom_hbond_atom_site_label_D
    _geom_hbond_atom_site_label_H
    _geom_hbond_atom_site_label_A
    _geom_hbond_site_symmetry_A
    _geom_hbond_distance_DH
    _geom_hbond_distance_HA
    _geom_hbond_distance_DA
    _geom_hbond_angle_DHA
    _geom_hbond_publ_flag
    O1 H1o O2 2_645 0.84 1.76 2.594(2) 176 y
    O3 H3o O2 . 0.84 2.02 2.843(2) 165 y
    N1 H1n O1 . 0.88 1.91 2.618(2) 136 y
    N3 H3n O3 3_566 0.88 1.96 2.824(2) 168 y
