# Supplementary material for: 2-Hydr­oxy-(2-methyl-1H-indol-3-ylmethyl­idene)benzohydrazide ethanol solvate
Source: Acta Crystallogr Sect E Struct Rep Online. 2008 May 3;64(Pt 6):o960. doi: 10.1107/S1600536808011756 (PMC2961492; doi:10.1107/S1600536808011756)
Supplement: Supplementary file 2 [file e-64-0o960-Isup2.hkl]

# 
# h,k,l, Fc-squared, Fo-squared, sigma(Fo-squared) and status flag 
# 
data_I
_shelx_title '  P21/c' 
_shelx_refln_list_code          4 
_shelx_F_calc_maximum      208.95 
_exptl_crystal_F_000       720.00 
_reflns_d_resolution_high  0.7696 
 
loop_ 
 _symmetry_equiv_pos_as_xyz 
 'x, y, z' 
 '-x, y+1/2, -z+1/2' 
 '-x, -y, -z' 
 'x, -y-1/2, z-1/2' 
 
_cell_length_a     7.5907 
_cell_length_b    11.2269 
_cell_length_c    20.3014 
_cell_angle_alpha  90.000 
_cell_angle_beta   91.924 
_cell_angle_gamma  90.000 
 
_shelx_F_squared_multiplier     1.000 
 
loop_ 
 _refln_index_h 
 _refln_index_k 
 _refln_index_l 
 _refln_F_squared_calc 
 _refln_F_squared_meas 
 _refln_F_squared_sigma 
 _refln_observed_status 
   1   0   0     1793.70     1767.60     38.54 o 
   2   0   0        0.00        3.92      2.04 o 
   3   0   0     1270.19     1253.13     30.54 o 
   4   0   0     1171.47     1176.22     28.97 o 
   5   0   0       94.74      105.35      4.66 o 
   6   0   0       19.14       13.76      2.88 o 
   7   0   0       89.36      108.76      7.44 o 
   8   0   0       23.34       45.55      7.99 o 
   9   0   0       86.41      100.65     13.76 o 
   1   1   0     2346.25     2447.70     70.50 o 
   2   1   0     2013.13     1965.40     41.40 o 
   3   1   0     1132.70     1063.25     18.53 o 
   4   1   0       74.00       76.13      2.60 o 
   5   1   0      127.26      116.82      3.68 o 
   6   1   0        4.55        0.66      2.18 o 
   7   1   0        1.36        3.99      2.84 o 
   8   1   0      525.67      520.45     14.18 o 
   9   1   0      251.01      241.67      8.88 o 
   0   2   0     3379.75     3127.75    141.09 o 
   1   2   0    20871.15    19955.49    543.61 o 
   2   2   0      421.44      413.31     17.55 o 
   3   2   0       12.92       11.64      1.22 o 
   4   2   0      644.88      666.72     13.42 o 
   5   2   0      224.28      209.37      4.95 o 
   6   2   0       84.86       87.24      3.52 o 
   7   2   0        0.18       -4.10      2.73 o 
   8   2   0        0.06       -5.09      3.54 o 
   9   2   0       29.88       23.81      4.72 o 
   1   3   0     4707.07     4321.67     85.10 o 
   2   3   0     9332.98     9631.93    205.18 o 
   3   3   0     2047.26     2272.50     61.03 o 
   4   3   0      819.42      910.10     18.29 o 
   5   3   0      440.93      380.90     10.79 o 
   6   3   0       89.55       97.72      3.77 o 
   7   3   0       83.05       83.46      4.56 o 
   8   3   0        1.27       -4.72      3.15 o 
   9   3   0        6.81        3.22      4.48 o 
   0   4   0       67.89       62.25      6.95 o 
   1   4   0       31.54       33.40      1.46 o 
   2   4   0     2661.39     2736.45     58.04 o 
   3   4   0       51.36       75.97      3.80 o 
   4   4   0      273.51      255.38      6.66 o 
   5   4   0      285.72      266.33      5.90 o 
   6   4   0      106.78       98.05      3.95 o 
   7   4   0       97.90       95.49      4.76 o 
   8   4   0        7.05        2.17      3.49 o 
   9   4   0       13.45        2.47      4.40 o 
   1   5   0       48.63       54.61      2.19 o 
   2   5   0      170.08      208.21      5.69 o 
   3   5   0     1939.22     2006.24     38.43 o 
   4   5   0      198.89      207.43      5.04 o 
   5   5   0       92.92       99.82      3.98 o 
   6   5   0      333.74      320.89      7.51 o 
   7   5   0      312.65      320.95      8.89 o 
   8   5   0      114.50      117.77      5.79 o 
   9   5   0        8.16       -1.65      3.94 o 
   0   6   0       68.29       79.53      7.15 o 
   1   6   0      734.48      682.39     14.56 o 
   2   6   0       31.99       12.64      1.43 o 
   3   6   0      282.84      312.67      7.51 o 
   4   6   0       85.07       87.49      3.41 o 
   5   6   0       20.78       24.53      2.51 o 
   6   6   0      284.47      272.01      7.21 o 
   7   6   0        8.66       12.89      3.74 o 
   8   6   0      171.67      161.88      6.59 o 
   1   7   0       72.82       64.54      3.28 o 
   2   7   0       69.62       77.83      3.22 o 
   3   7   0      110.52      113.55      5.27 o 
   4   7   0      156.35      154.37      4.42 o 
   5   7   0     1051.73     1012.18     19.53 o 
   6   7   0        8.85       10.49      2.76 o 
   7   7   0        1.13        4.30      3.98 o 
   8   7   0       42.95       41.83      5.61 o 
   0   8   0        7.85        1.62      2.89 o 
   1   8   0        5.85        2.94      1.99 o 
   2   8   0        7.06       -1.45      3.08 o 
   3   8   0      387.26      386.92     10.29 o 
   4   8   0      241.57      221.37      7.20 o 
   5   8   0      143.67      121.46      5.36 o 
   6   8   0        1.93        2.62      3.27 o 
   7   8   0        0.13       -4.43      4.01 o 
   8   8   0        7.85       -4.38      6.24 o 
   1   9   0      258.52      233.99      7.25 o 
   2   9   0      234.21      208.71      6.69 o 
   3   9   0        1.83       -6.50      4.33 o 
   4   9   0      135.93      116.53      5.97 o 
   5   9   0       16.37        5.99      3.49 o 
   6   9   0       12.65        1.64      4.29 o 
   7   9   0       19.73       15.73      9.44 o 
   0  10   0      335.50      327.07     14.66 o 
   1  10   0       80.19       77.91      4.42 o 
   2  10   0       73.64       70.13      4.18 o 
   3  10   0      165.04      154.15      5.97 o 
   4  10   0        3.93        4.71      3.05 o 
   5  10   0        0.13       -1.73      5.29 o 
   6  10   0       31.92       31.63      5.27 o 
   7  10   0        3.21        5.55      5.63 o 
   1  11   0       53.54       53.59      4.42 o 
   2  11   0        0.68       -4.84      3.23 o 
   3  11   0        0.03       -4.67      3.11 o 
   4  11   0       22.84       31.86      3.92 o 
   5  11   0       70.31       65.67      4.81 o 
   6  11   0        5.62        1.46      4.83 o 
   0  12   0       12.51        7.03      4.78 o 
   1  12   0        4.43       -1.74      3.40 o 
   2  12   0       18.88       10.19      4.41 o 
   3  12   0       13.09        2.76      4.58 o 
   4  12   0        0.06       -2.28      3.51 o 
   5  12   0       70.54       87.29      6.11 o 
   1  13   0        3.14        0.75      3.77 o 
   2  13   0        1.39       -5.45      3.63 o 
   3  13   0        8.17       11.00      4.30 o 
   4  13   0       21.64       27.33      4.81 o 
   0  14   0        0.00       -9.03      6.02 o 
   1  14   0        0.23       -4.51      3.98 o 
   2  14   0       11.78        7.79      4.46 o 
  -9   1   1       27.09       37.50      4.87 o 
  -8   1   1       23.14       36.53      4.26 o 
  -7   1   1        1.50       -3.94      2.63 o 
  -6   1   1      366.35      367.09      9.24 o 
  -5   1   1      217.55      215.08      5.29 o 
  -4   1   1      248.65      215.75      4.67 o 
  -3   1   1      460.67      510.86      9.26 o 
  -2   1   1     5502.54     6130.13    149.92 o 
  -1   1   1     1659.17     1782.52     51.57 o 
   0   1   1     7265.22     4946.74    185.25 o 
   1   1   1     1640.80     1596.69     37.02 o 
   2   1   1    17405.91    17480.09    323.24 o 
   3   1   1      223.60      234.19      4.75 o 
   4   1   1      266.97      232.25      5.00 o 
   5   1   1       21.08       33.88      2.19 o 
   6   1   1        2.83       -0.03      1.89 o 
   7   1   1      227.38      204.67      6.55 o 
   8   1   1       88.31      108.60      5.75 o 
   9   1   1        0.17        0.70      5.95 o 
  -9   2   1        0.12       -2.12      4.09 o 
  -8   2   1       62.48       63.56      4.54 o 
  -7   2   1        4.56        0.15      2.78 o 
  -6   2   1       10.53        3.03      2.72 o 
  -5   2   1     1237.86     1279.82     22.62 o 
  -4   2   1      447.40      427.73      8.58 o 
  -3   2   1       18.52       26.59      1.93 o 
  -2   2   1     1285.76     1399.19     34.41 o 
  -1   2   1     1078.21      961.06     19.54 o 
   0   2   1     1891.81     1923.61     51.25 o 
   1   2   1     1557.97     1535.83     30.93 o 
   2   2   1     2926.47     3018.56     66.98 o 
   3   2   1        2.29       -1.42      0.95 o 
   4   2   1      507.02      503.11      9.96 o 
   5   2   1       17.77        9.15      1.74 o 
   6   2   1       18.16       12.35      2.05 o 
   7   2   1        0.00       -3.93      2.62 o 
   8   2   1       20.14       16.84      3.60 o 
   9   2   1        7.25        2.35      4.56 o 
  -9   3   1        2.58       -3.29      4.85 o 
  -8   3   1       21.66       18.05      3.68 o 
  -7   3   1        9.40        5.42      3.05 o 
  -6   3   1       10.44        2.43      2.12 o 
  -5   3   1       67.60       57.36      2.74 o 
  -4   3   1        1.02        0.65      3.04 o 
  -3   3   1      277.56      273.49      9.00 o 
  -2   3   1      316.99      379.64      8.96 o 
  -1   3   1      678.69      629.33     20.87 o 
   0   3   1      941.09      832.20     24.33 o 
   1   3   1      138.55      124.93      2.84 o 
   2   3   1        2.99       -0.49      1.94 o 
   3   3   1      679.00      728.00     14.60 o 
   4   3   1     2270.64     2467.33     46.69 o 
   5   3   1      132.30      141.40      4.20 o 
   6   3   1        2.41       -1.16      2.04 o 
   7   3   1        6.05        0.02      2.85 o 
   8   3   1       38.67       31.23      3.98 o 
   9   3   1        2.08       -4.69      4.45 o 
  -9   4   1       73.92       69.14      5.35 o 
  -8   4   1       60.28       61.00      4.65 o 
  -7   4   1       13.84       15.10      3.29 o 
  -6   4   1      163.82      144.35      4.62 o 
  -5   4   1       23.04       27.86      2.37 o 
  -4   4   1      691.62      682.16     13.91 o 
  -3   4   1        9.31        3.50      1.95 o 
  -2   4   1       43.31       32.89      2.88 o 
  -1   4   1       32.86       41.22      1.82 o 
   0   4   1      408.66      411.25      8.81 o 
   1   4   1      277.75      281.48      5.91 o 
   2   4   1      114.99      117.89      3.03 o 
   3   4   1      470.98      524.09     10.24 o 
   4   4   1       60.86       61.70      2.82 o 
   5   4   1       83.64       85.36      3.58 o 
   6   4   1      327.03      300.35      7.17 o 
   7   4   1      137.44      145.30      6.63 o 
   8   4   1       41.70       42.01      4.25 o 
   9   4   1        0.19       -6.99      4.66 o 
  -9   5   1        0.53       -7.38      6.56 o 
  -8   5   1       79.76       81.42      5.17 o 
  -7   5   1        0.04        0.78      3.17 o 
  -6   5   1       18.45       11.91      2.49 o 
  -5   5   1      186.94      166.86      4.40 o 
  -4   5   1       12.24        7.28      1.63 o 
  -3   5   1      314.36      354.56     12.05 o 
  -2   5   1       18.16       26.72      2.03 o 
  -1   5   1     1872.10     1829.26     37.56 o 
   0   5   1      181.03      152.33      4.14 o 
   1   5   1       85.26       84.58      2.43 o 
   2   5   1      175.75      120.84      3.17 o 
   3   5   1      438.01      421.79      9.03 o 
   4   5   1       32.24       48.03      2.42 o 
   5   5   1      281.01      284.72      6.70 o 
   6   5   1       45.13       33.62      2.89 o 
   7   5   1      394.85      405.23     10.53 o 
   8   5   1       83.55       84.77      5.19 o 
   9   5   1       71.88       76.89      7.80 o 
  -8   6   1       73.42       81.16      6.17 o 
  -7   6   1       78.33       71.60      4.54 o 
  -6   6   1      151.70      143.80      4.90 o 
  -5   6   1       10.60        1.70      2.12 o 
  -4   6   1       38.28       29.46      2.12 o 
  -3   6   1      102.34       82.80      3.15 o 
  -2   6   1      320.97      314.09      7.05 o 
  -1   6   1       38.64       30.66      2.16 o 
   0   6   1      690.01      675.85     15.71 o 
   1   6   1      807.15      786.86     15.40 o 
   2   6   1       18.33       12.04      1.24 o 
   3   6   1      180.30      201.94      4.83 o 
   4   6   1       68.56       59.16      2.86 o 
   5   6   1       67.12       72.51      3.30 o 
   6   6   1       43.16       46.69      3.18 o 
   7   6   1      245.01      261.63      7.91 o 
   8   6   1        6.73       -2.65      3.85 o 
  -8   7   1        0.44       -8.62      5.75 o 
  -7   7   1        9.84       -2.62      4.32 o 
  -6   7   1       35.35       36.39      3.92 o 
  -5   7   1      322.87      329.49      8.75 o 
  -4   7   1      167.71      168.07      5.39 o 
  -3   7   1        5.78       -1.61      2.07 o 
  -2   7   1      279.90      229.80      6.13 o 
  -1   7   1      633.61      580.78     12.76 o 
   0   7   1       25.54       15.47      3.67 o 
   1   7   1        0.20       -3.09      2.06 o 
   2   7   1        1.03       -2.02      1.35 o 
   3   7   1       88.98       79.32      3.44 o 
   4   7   1      169.85      174.52      4.78 o 
   5   7   1        1.52       -3.67      3.04 o 
   6   7   1      191.47      185.86      6.28 o 
   7   7   1      250.69      234.73      8.81 o 
   8   7   1       15.18       11.01      5.11 o 
  -8   8   1        2.36       -8.09      5.39 o 
  -7   8   1       50.93       41.07      5.60 o 
  -6   8   1        3.16       -6.10      4.13 o 
  -5   8   1      416.53      401.15     12.00 o 
  -4   8   1       65.19       57.11      3.88 o 
  -3   8   1      242.17      203.27      6.53 o 
  -2   8   1      379.79      384.31      9.24 o 
  -1   8   1       19.39       12.26      2.08 o 
   0   8   1       43.03       31.30      2.77 o 
   1   8   1      226.57      230.12      6.84 o 
   2   8   1       63.76       57.46      3.35 o 
   3   8   1       26.44       26.03      3.26 o 
   4   8   1      886.00      832.91     18.43 o 
   5   8   1       18.47        7.52      3.40 o 
   6   8   1      174.00      180.99      6.88 o 
   7   8   1        0.55        1.04      4.11 o 
   8   8   1        0.02       -5.13      4.35 o 
  -7   9   1        1.56        2.77      5.37 o 
  -6   9   1        0.12       -5.95      3.97 o 
  -5   9   1        0.80       -0.97      4.02 o 
  -4   9   1      382.37      383.37     11.56 o 
  -3   9   1       85.13       79.26      5.42 o 
  -2   9   1      602.94      571.32     13.98 o 
  -1   9   1       20.03        6.08      2.83 o 
   0   9   1        0.00       -3.34      2.23 o 
   1   9   1       43.59       27.94      3.44 o 
   2   9   1       17.26        2.32      3.34 o 
   3   9   1       31.82       23.42      3.63 o 
   4   9   1        0.03       -4.74      3.16 o 
   5   9   1       38.72       30.09      4.44 o 
   6   9   1       93.53       78.75      6.16 o 
   7   9   1        3.13        3.23      5.86 o 
  -7  10   1      109.20      102.15      8.36 o 
  -6  10   1       34.52       41.06      5.56 o 
  -5  10   1      152.45      159.59      7.19 o 
  -4  10   1       43.69       38.11      3.75 o 
  -3  10   1       23.97       14.88      3.25 o 
  -2  10   1       51.36       56.70      4.03 o 
  -1  10   1       45.67       38.27      3.83 o 
   0  10   1       26.94       19.76      3.34 o 
   1  10   1       13.45        7.31      3.22 o 
   2  10   1        0.13       -4.46      2.97 o 
   3  10   1       57.74       45.18      3.86 o 
   4  10   1       53.94       51.53      4.00 o 
   5  10   1      118.56      123.24      6.51 o 
   6  10   1       14.45       14.20      5.64 o 
   7  10   1       17.63       16.69      6.01 o 
  -6  11   1       16.66       19.73      5.36 o 
  -5  11   1       31.14       32.86      4.65 o 
  -4  11   1        7.56       -2.22      3.19 o 
  -3  11   1      370.67      370.25     10.42 o 
  -2  11   1       34.33       18.52      3.83 o 
  -1  11   1       11.33       -0.57      3.04 o 
   0  11   1       39.37       34.27      3.70 o 
   1  11   1        8.20       -4.78      3.19 o 
   2  11   1       21.77       15.48      4.11 o 
   3  11   1       19.12       10.10      3.69 o 
   4  11   1       89.23       94.80      5.19 o 
   5  11   1        0.78       -2.68      3.61 o 
   6  11   1       11.07        7.94      4.29 o 
  -5  12   1       32.85       44.35      6.08 o 
  -4  12   1       15.28        3.34      3.58 o 
  -3  12   1        1.85       -1.58      3.53 o 
  -2  12   1      183.98      177.54      8.57 o 
  -1  12   1        3.56       -4.66      3.11 o 
   0  12   1        0.17       -4.60      3.07 o 
   1  12   1       15.54        6.17      3.50 o 
   2  12   1       55.43       52.98      4.97 o 
   3  12   1       21.95       18.31      4.17 o 
   4  12   1       16.86       19.28      3.99 o 
   5  12   1       16.23       17.32      4.15 o 
  -4  13   1      107.47      156.22      7.03 o 
  -3  13   1        7.00       10.71      4.29 o 
  -2  13   1        0.82       -5.49      3.66 o 
  -1  13   1       77.10       86.37      6.30 o 
   0  13   1       10.55        7.30      3.84 o 
   1  13   1        0.36       -5.18      3.68 o 
   2  13   1        0.22       -5.44      3.63 o 
   3  13   1        0.62       -5.31      3.99 o 
   4  13   1        7.85        3.49      4.83 o 
  -2  14   1        6.47        6.17      4.32 o 
  -1  14   1       53.79       67.60      6.16 o 
   0  14   1       42.01       44.20      5.17 o 
   1  14   1        5.95       -3.61      4.08 o 
   2  14   1        0.84       -2.92      4.22 o 
  -9   0   2        0.02        5.83      7.25 o 
  -8   0   2        2.85        2.89      5.11 o 
  -7   0   2      389.07      370.16     15.98 o 
  -6   0   2      903.98      825.75     23.77 o 
  -5   0   2       24.28       26.96      3.52 o 
  -4   0   2      165.30      159.79      6.15 o 
  -3   0   2      183.67      227.93      7.33 o 
  -2   0   2     7445.15     8247.77    212.83 o 
  -1   0   2     7243.75     9370.72    448.19 o 
   0   0   2      744.70      461.02     24.39 o 
   1   0   2     3602.24     3628.46     78.97 o 
   2   0   2    30759.46    30333.07    788.37 o 
   3   0   2      496.73      597.05     16.56 o 
   4   0   2     2012.45     1961.21     47.52 o 
   5   0   2     1395.58     1419.72     35.05 o 
   6   0   2     1318.07     1324.86     37.88 o 
   7   0   2       14.08       27.58      5.11 o 
   8   0   2       16.47       22.86      5.67 o 
   9   0   2       18.17        9.08      6.02 o 
  -9   1   2       37.22       60.50      6.03 o 
  -8   1   2       19.16       24.24      3.78 o 
  -7   1   2        1.19       -3.71      2.69 o 
  -6   1   2       55.72       65.39      4.17 o 
  -5   1   2      770.40      799.12     16.24 o 
  -4   1   2      788.24      804.44     16.04 o 
  -3   1   2      842.87      939.81     17.22 o 
  -2   1   2     3629.27     3976.99     83.91 o 
  -1   1   2      557.05      646.57     33.59 o 
   0   1   2        4.34        2.31      0.79 o 
   1   1   2      159.34      140.12      3.09 o 
   2   1   2    43661.42    42787.32    753.58 o 
   3   1   2      510.75      470.98      9.54 o 
   4   1   2      393.14      454.48      8.67 o 
   5   1   2       17.84        8.65      2.17 o 
   6   1   2       38.63       39.60      3.87 o 
   7   1   2      255.03      249.62      7.36 o 
   8   1   2        0.01       -0.15      3.42 o 
   9   1   2       33.06       42.66      5.50 o 
  -9   2   2        4.21        7.25      5.83 o 
  -8   2   2        0.48       -1.57      3.18 o 
  -7   2   2        1.35        0.45      2.84 o 
  -6   2   2      343.02      326.79      8.54 o 
  -5   2   2       55.65       77.94      3.01 o 
  -4   2   2       23.27       20.91      3.86 o 
  -3   2   2     2246.45     2286.08     50.47 o 
  -2   2   2       17.00       33.95      2.52 o 
  -1   2   2      575.40      553.77     19.03 o 
   0   2   2       91.16       90.27      3.88 o 
   1   2   2     5049.19     4813.42     95.70 o 
   2   2   2    24894.95    25207.45    476.17 o 
   3   2   2     1063.19     1111.11     20.27 o 
   4   2   2     2936.89     3104.30     58.44 o 
   5   2   2      189.74      213.74      5.02 o 
   6   2   2        8.32       11.61      2.11 o 
   7   2   2        0.49       -4.05      2.70 o 
   8   2   2        8.54        4.53      3.29 o 
   9   2   2      113.90      124.73      8.72 o 
  -9   3   2       59.74       37.26      5.09 o 
  -8   3   2       10.40       10.21      3.51 o 
  -7   3   2        5.09       -1.05      2.88 o 
  -6   3   2      199.31      184.07      5.93 o 
  -5   3   2       86.28       79.91      2.89 o 
  -4   3   2      468.84      446.26      8.98 o 
  -3   3   2      208.71      185.21      5.93 o 
  -2   3   2      603.93      564.49     25.47 o 
  -1   3   2      345.84      266.48      9.64 o 
   0   3   2      943.33      846.21     18.56 o 
   1   3   2     3126.42     2892.33     51.60 o 
   2   3   2     3860.53     3849.71     77.43 o 
   3   3   2     7415.82     7478.80    141.97 o 
   4   3   2     1050.13     1011.77     18.87 o 
   5   3   2      176.57      188.21      5.18 o 
   6   3   2       85.45       93.02      3.62 o 
   7   3   2       29.50       24.77      3.36 o 
   8   3   2       10.96        3.45      3.33 o 
   9   3   2       11.36        1.68      5.32 o 
  -9   4   2       47.07       34.82      8.55 o 
  -8   4   2       74.13       71.25      4.89 o 
  -7   4   2       71.01       77.89      4.68 o 
  -6   4   2       33.08       25.60      2.90 o 
  -5   4   2      316.88      270.91      6.48 o 
  -4   4   2      665.50      583.77     12.71 o 
  -3   4   2      190.69      201.15      7.70 o 
  -2   4   2      434.73      411.13      9.83 o 
  -1   4   2      585.95      570.71     11.46 o 
   0   4   2     3516.83     3261.40     67.33 o 
   1   4   2      598.12      591.32     10.36 o 
   2   4   2       58.36       34.95      1.56 o 
   3   4   2     5843.65     5727.32    109.18 o 
   4   4   2      521.73      469.47     10.12 o 
   5   4   2        2.30       -2.41      1.87 o 
   6   4   2      436.42      441.93      9.57 o 
   7   4   2      122.61      121.75      5.22 o 
   8   4   2      192.62      190.56      6.87 o 
   9   4   2       12.10        1.71      8.02 o 
  -9   5   2       36.44       16.46      6.99 o 
  -8   5   2       13.70       -0.23      4.47 o 
  -7   5   2        9.01        4.85      3.25 o 
  -6   5   2        0.32       -3.15      2.10 o 
  -5   5   2       65.02       59.80      2.71 o 
  -4   5   2       38.30       34.31      2.21 o 
  -3   5   2      330.50      327.45      8.36 o 
  -2   5   2      124.79       83.88      2.85 o 
  -1   5   2     1238.33     1209.96     25.14 o 
   0   5   2     2296.67     2293.12     45.76 o 
   1   5   2      285.75      236.59      4.86 o 
   2   5   2      373.35      365.27      7.31 o 
   3   5   2     1090.01     1075.95     21.12 o 
   4   5   2        6.35       10.62      2.05 o 
   5   5   2      884.83      901.07     17.45 o 
   6   5   2        2.67       -4.31      2.88 o 
   7   5   2        0.04       -1.81      3.22 o 
   8   5   2      171.85      171.75      6.69 o 
   9   5   2      128.19      145.74      9.07 o 
  -8   6   2       66.15       60.76      5.96 o 
  -7   6   2       10.87       -1.72      3.98 o 
  -6   6   2      240.69      232.62      6.52 o 
  -5   6   2      412.59      396.67      9.77 o 
  -4   6   2      104.87       92.98      3.78 o 
  -3   6   2      559.57      567.72     13.29 o 
  -2   6   2       61.72       52.06      2.28 o 
  -1   6   2      941.13      981.99     19.20 o 
   0   6   2       80.87       78.78      3.09 o 
   1   6   2     1160.22     1113.93     21.36 o 
   2   6   2       17.86       12.27      1.27 o 
   3   6   2       95.68       98.06      3.17 o 
   4   6   2      356.41      366.68      8.31 o 
   5   6   2      398.31      399.90      8.79 o 
   6   6   2       16.14       17.48      2.76 o 
   7   6   2      313.41      309.99      8.77 o 
   8   6   2       35.02       34.58      4.30 o 
  -8   7   2       10.58        2.88      5.99 o 
  -7   7   2       16.75        8.02      4.71 o 
  -6   7   2      145.27      130.97      6.41 o 
  -5   7   2       99.39      102.72      4.54 o 
  -4   7   2       26.43       15.95      4.40 o 
  -3   7   2        1.69       -2.93      1.96 o 
  -2   7   2      184.27      159.88      4.73 o 
  -1   7   2     1342.83     1318.56     27.23 o 
   0   7   2      756.61      802.69     18.67 o 
   1   7   2        0.56       -2.61      1.82 o 
   2   7   2      122.96      116.32      3.55 o 
   3   7   2      693.56      655.36     13.64 o 
   4   7   2      366.81      360.32      7.89 o 
   5   7   2        0.55       -3.11      2.08 o 
   6   7   2       95.22       95.72      4.67 o 
   7   7   2      179.13      183.16      7.11 o 
   8   7   2       18.10       21.27      6.01 o 
  -8   8   2       10.92       -7.02      5.06 o 
  -7   8   2       22.99       27.27      5.38 o 
  -6   8   2        0.08       -6.16      4.11 o 
  -5   8   2       28.46       25.30      6.09 o 
  -4   8   2        2.93       -3.93      2.62 o 
  -3   8   2       96.77       67.89      3.85 o 
  -2   8   2      188.52      178.25      5.45 o 
  -1   8   2       11.66       11.12      2.10 o 
   0   8   2       96.11      101.71      4.26 o 
   1   8   2      178.23      158.44      5.87 o 
   2   8   2       53.85       47.13      3.31 o 
   3   8   2       90.66       85.71      3.45 o 
   4   8   2      136.46      121.82      4.83 o 
   5   8   2        0.05       -4.05      2.78 o 
   6   8   2        7.91        3.49      3.44 o 
   7   8   2      116.95      122.80      6.10 o 
   8   8   2       13.14       12.14      4.83 o 
  -7   9   2      120.04      123.84      8.69 o 
  -6   9   2       27.82       31.43      4.95 o 
  -5   9   2       21.21       20.52      3.77 o 
  -4   9   2        0.96        1.97      3.19 o 
  -3   9   2      691.37      592.44     16.14 o 
  -2   9   2       42.76       31.78      3.29 o 
  -1   9   2     1033.92     1003.13     21.52 o 
   0   9   2       79.93       83.49      5.36 o 
   1   9   2       95.10       90.16      4.72 o 
   2   9   2      150.59      150.17      5.61 o 
   3   9   2       38.50       39.00      3.55 o 
   4   9   2       83.34       75.36      4.45 o 
   5   9   2       12.20        7.05      3.60 o 
   6   9   2       15.76        6.28      4.51 o 
   7   9   2       36.05       40.31      5.30 o 
  -7  10   2        0.39        7.69      7.10 o 
  -6  10   2       22.92       21.85      5.09 o 
  -5  10   2       81.91       95.60      6.57 o 
  -4  10   2        0.20       -4.70      3.13 o 
  -3  10   2       15.27        2.41      3.66 o 
  -2  10   2       55.38       42.40      3.46 o 
  -1  10   2       14.04        6.73      3.01 o 
   0  10   2      191.83      194.44      7.72 o 
   1  10   2       44.03       30.87      3.70 o 
   2  10   2       52.50       54.09      4.34 o 
   3  10   2       31.76       27.58      4.26 o 
   4  10   2        0.47       -4.21      2.95 o 
   5  10   2        0.22       -4.72      3.15 o 
   6  10   2        6.57        1.54      6.52 o 
   7  10   2        0.62        1.50      5.54 o 
  -6  11   2       12.76       15.54      5.23 o 
  -5  11   2      174.97      200.57      9.29 o 
  -4  11   2        5.22        5.18      3.34 o 
  -3  11   2      152.01      168.88      7.12 o 
  -2  11   2       95.95      100.74      5.09 o 
  -1  11   2       22.57       20.10      3.50 o 
   0  11   2        9.24       -0.40      3.51 o 
   1  11   2       77.05       68.13      4.76 o 
   2  11   2       22.03       23.90      3.87 o 
   3  11   2        0.68       -1.53      3.09 o 
   4  11   2        2.22       -4.73      3.16 o 
   5  11   2        4.10       -6.12      4.38 o 
   6  11   2        0.52       -6.72      4.48 o 
  -5  12   2        0.08       -0.26      4.30 o 
  -4  12   2        0.46       -5.06      3.37 o 
  -3  12   2       13.54       10.09      4.19 o 
  -2  12   2       17.93       16.60      4.11 o 
  -1  12   2       85.96       88.56      5.94 o 
   0  12   2       40.42       30.70      4.12 o 
   1  12   2       10.59        0.18      3.42 o 
   2  12   2       68.15       71.12      5.28 o 
   3  12   2        0.92       -4.51      3.84 o 
   4  12   2        6.26        3.06      4.01 o 
   5  12   2       34.31       37.36      4.59 o 
  -4  13   2        2.24       10.69      4.15 o 
  -3  13   2       55.89       64.24      5.50 o 
  -2  13   2       16.95       15.03      4.54 o 
  -1  13   2        3.49        0.38      4.02 o 
   0  13   2        5.92        1.83      3.72 o 
   1  13   2        0.82       -4.40      3.68 o 
   2  13   2        7.34       -4.09      3.93 o 
   3  13   2        1.16       -3.84      4.01 o 
   4  13   2        2.26       -0.18      4.31 o 
  -2  14   2       14.68       16.36      5.04 o 
  -1  14   2       83.37      102.48      7.00 o 
   0  14   2       52.35       61.97      5.52 o 
   1  14   2        9.62        1.87      4.20 o 
   2  14   2       13.40        5.30      4.53 o 
  -9   1   3      316.22      332.75     13.51 o 
  -8   1   3        9.02       13.22      3.52 o 
  -7   1   3        8.20        2.41      2.83 o 
  -6   1   3       12.26        7.01      2.55 o 
  -5   1   3       83.23       86.09      3.75 o 
  -4   1   3      109.22      112.17      3.86 o 
  -3   1   3     1011.97     1140.29     32.15 o 
  -2   1   3      402.91      450.83     12.57 o 
  -1   1   3      148.94      139.88      5.44 o 
   0   1   3     2966.81     3480.63    211.93 o 
   1   1   3     4786.29     4646.42     95.28 o 
   2   1   3     2383.57     2338.34     41.67 o 
   3   1   3      302.65      338.55      6.46 o 
   4   1   3     1447.71     1428.82     27.42 o 
   5   1   3        0.05       -1.74      1.57 o 
   6   1   3      220.18      219.72      5.72 o 
   7   1   3      132.45      137.15      5.29 o 
   8   1   3        8.67        4.84      3.52 o 
   9   1   3       52.91       32.29      7.48 o 
  -9   2   3       17.17       15.79      5.03 o 
  -8   2   3      157.41      145.97      6.13 o 
  -7   2   3       31.39       30.35      3.52 o 
  -6   2   3       30.89       34.92      3.18 o 
  -5   2   3        3.10       -2.54      1.69 o 
  -4   2   3      551.70      515.51     10.12 o 
  -3   2   3      227.93      273.25      9.42 o 
  -2   2   3      371.79      402.31      9.31 o 
  -1   2   3     2674.77     2716.51    104.90 o 
   0   2   3      442.17      408.91     15.02 o 
   1   2   3     1064.50     1041.45     23.47 o 
   2   2   3       40.51       38.50      2.46 o 
   3   2   3       39.96       44.01      1.98 o 
   4   2   3     3300.34     3294.21     58.99 o 
   5   2   3      233.43      217.22      5.34 o 
   6   2   3      202.73      201.08      5.46 o 
   7   2   3        3.96        5.59      2.92 o 
   8   2   3       15.50        9.63      3.37 o 
   9   2   3        0.08       -5.75      5.49 o 
  -9   3   3       52.86       71.32     10.16 o 
  -8   3   3       37.22       28.72      4.90 o 
  -7   3   3      113.66      116.50      5.24 o 
  -6   3   3       26.74       28.54      3.16 o 
  -5   3   3      154.93      134.22      3.96 o 
  -4   3   3        2.23       -0.35      1.89 o 
  -3   3   3     2486.63     2674.48     55.32 o 
  -2   3   3      783.46      736.19     27.39 o 
  -1   3   3       81.42       67.72      2.67 o 
   0   3   3       41.36       70.77      2.58 o 
   1   3   3     1745.53     1696.65     30.20 o 
   2   3   3      108.34      107.54      3.31 o 
   3   3   3      310.30      277.96      6.32 o 
   4   3   3     2858.60     2854.90     51.33 o 
   5   3   3       71.44       74.25      3.05 o 
   6   3   3      559.10      549.28     10.82 o 
   7   3   3       45.77       47.96      3.46 o 
   8   3   3        5.10        0.23      3.31 o 
   9   3   3        3.04       -6.06      5.69 o 
  -9   4   3       19.34        1.33      5.48 o 
  -8   4   3       44.80       24.25      5.29 o 
  -7   4   3      517.22      469.05     12.69 o 
  -6   4   3      121.40      109.68      5.24 o 
  -5   4   3        5.45        1.53      1.66 o 
  -4   4   3      398.31      377.35      9.72 o 
  -3   4   3        0.02       -0.05      1.12 o 
  -2   4   3      765.93      784.37     17.69 o 
  -1   4   3        0.14       -1.04      1.07 o 
   0   4   3      495.46      484.30      9.98 o 
   1   4   3       34.42       32.73      1.28 o 
   2   4   3      861.04      857.42     17.87 o 
   3   4   3       57.39       64.54      3.36 o 
   4   4   3      514.33      571.15     12.03 o 
   5   4   3      499.80      522.03     10.65 o 
   6   4   3      610.67      576.63     12.54 o 
   7   4   3      117.74      118.26      4.75 o 
   8   4   3        0.40       -3.81      3.27 o 
   9   4   3      215.44      234.03     11.33 o 
  -9   5   3        7.92       -8.72      5.81 o 
  -8   5   3      232.36      198.49      8.67 o 
  -7   5   3        5.20       -1.21      3.71 o 
  -6   5   3      187.75      164.74      6.89 o 
  -5   5   3       12.61        5.07      2.05 o 
  -4   5   3      235.56      244.10      7.51 o 
  -3   5   3        6.54        1.21      1.84 o 
  -2   5   3     1730.47     1735.01     33.85 o 
  -1   5   3       34.90       24.08      1.75 o 
   0   5   3      193.46      181.56      6.07 o 
   1   5   3     1118.19     1068.03     19.27 o 
   2   5   3       20.53       31.09      1.68 o 
   3   5   3      381.18      391.02      8.45 o 
   4   5   3       47.85       45.11      2.54 o 
   5   5   3      149.73      152.38      4.99 o 
   6   5   3        4.20        4.48      2.41 o 
   7   5   3       64.69       67.76      4.07 o 
   8   5   3       27.71       23.32      4.05 o 
   9   5   3      297.40      293.32     12.84 o 
  -8   6   3      213.18      187.90      8.59 o 
  -7   6   3       29.36       21.26      4.97 o 
  -6   6   3       36.28       34.05      3.68 o 
  -5   6   3      119.30      117.22      4.61 o 
  -4   6   3       55.15       42.89      2.72 o 
  -3   6   3       27.74       22.46      2.08 o 
  -2   6   3        6.26       -0.02      1.27 o 
  -1   6   3      152.37      134.95      4.47 o 
   0   6   3      271.76      277.27      6.67 o 
   1   6   3     1706.38     1654.37     31.61 o 
   2   6   3      280.13      244.00      5.35 o 
   3   6   3       17.59       18.05      1.73 o 
   4   6   3       12.78       17.34      2.11 o 
   5   6   3       87.91       98.60      4.06 o 
   6   6   3      381.78      400.57      8.52 o 
   7   6   3       41.52       38.80      3.46 o 
   8   6   3        2.97       -5.12      3.42 o 
  -8   7   3        1.00       -7.40      4.94 o 
  -7   7   3       50.88       42.13      5.64 o 
  -6   7   3       16.53       13.76      3.34 o 
  -5   7   3        6.15        5.41      3.69 o 
  -4   7   3        7.99        4.18      2.12 o 
  -3   7   3       99.36      110.46      4.11 o 
  -2   7   3       67.34       48.84      2.65 o 
  -1   7   3      404.73      368.67      8.05 o 
   0   7   3       15.96       15.90      2.13 o 
   1   7   3      178.11      180.92      6.03 o 
   2   7   3       22.68       24.33      1.60 o 
   3   7   3        6.01       -2.17      1.45 o 
   4   7   3       55.70       49.46      2.73 o 
   5   7   3        4.78        4.37      2.28 o 
   6   7   3      399.52      406.32      9.83 o 
   7   7   3       19.28       11.19      3.60 o 
   8   7   3      186.19      187.66      9.34 o 
  -8   8   3       16.44       13.45      7.86 o 
  -7   8   3        8.60       -3.45      6.03 o 
  -6   8   3       57.18       24.54      4.82 o 
  -5   8   3      157.09      131.32      6.81 o 
  -4   8   3       56.47       52.11      3.83 o 
  -3   8   3      402.25      382.39     10.56 o 
  -2   8   3      302.57      295.49      9.48 o 
  -1   8   3       42.94       32.98      3.46 o 
   0   8   3      197.03      175.82      6.24 o 
   1   8   3       85.49       82.54      4.26 o 
   2   8   3       75.75       77.81      3.90 o 
   3   8   3       66.26       64.84      3.12 o 
   4   8   3       59.45       51.88      3.55 o 
   5   8   3       37.62       43.46      3.80 o 
   6   8   3        5.73        1.05      3.12 o 
   7   8   3       10.30       13.80      3.67 o 
   8   8   3        0.23       -7.91      7.32 o 
  -7   9   3        0.00        5.99      5.43 o 
  -6   9   3        4.46       -1.99      4.17 o 
  -5   9   3      101.16      105.01      6.47 o 
  -4   9   3       18.12       13.78      3.50 o 
  -3   9   3        0.84       -3.26      3.07 o 
  -2   9   3       22.20       25.96      2.86 o 
  -1   9   3      353.85      355.96      9.00 o 
   0   9   3      453.55      445.54     12.49 o 
   1   9   3      146.65      129.06      5.74 o 
   2   9   3       90.85       82.69      4.72 o 
   3   9   3       23.68       23.18      3.18 o 
   4   9   3        0.16       -4.16      2.77 o 
   5   9   3       27.87       23.63      4.43 o 
   6   9   3        2.07       -1.07      4.18 o 
   7   9   3       36.57       25.88      4.66 o 
  -7  10   3       62.52       49.90      7.15 o 
  -6  10   3       50.43       42.83      7.47 o 
  -5  10   3      240.89      237.01      9.99 o 
  -4  10   3        0.00       -4.77      3.18 o 
  -3  10   3      319.81      311.02      9.00 o 
  -2  10   3      209.42      207.36      6.45 o 
  -1  10   3      291.25      292.33      8.90 o 
   0  10   3      224.69      224.49      9.67 o 
   1  10   3        6.14       -2.32      3.06 o 
   2  10   3       20.92       16.55      9.59 o 
   3  10   3       28.25       24.10      3.46 o 
   4  10   3       14.79        9.02      3.25 o 
   5  10   3        0.02       -3.89      3.80 o 
   6  10   3       22.90       12.54      4.91 o 
   7  10   3        0.06        0.49      4.90 o 
  -6  11   3       10.06        9.96      5.41 o 
  -5  11   3        5.04        3.18      5.90 o 
  -4  11   3        0.25       -1.71      3.12 o 
  -3  11   3       56.37       70.52      4.56 o 
  -2  11   3       50.92       63.81      4.34 o 
  -1  11   3       10.66       12.27      4.26 o 
   0  11   3      114.08      106.71      7.45 o 
   1  11   3       77.46       79.97      5.48 o 
   2  11   3       45.30       41.73      4.29 o 
   3  11   3        4.21       -3.20      3.40 o 
   4  11   3       11.59        5.39      3.64 o 
   5  11   3       10.86        3.17      3.62 o 
   6  11   3       28.22       36.83      5.52 o 
  -5  12   3       14.11        4.26      4.59 o 
  -4  12   3       18.26       13.95      3.84 o 
  -3  12   3      409.00      449.51     13.47 o 
  -2  12   3      243.34      285.73      9.84 o 
  -1  12   3       63.59       58.19      4.85 o 
   0  12   3        0.02       -4.92      3.28 o 
   1  12   3       10.07       12.47      3.78 o 
   2  12   3       38.49       53.89      4.82 o 
   3  12   3       12.26       18.48      4.09 o 
   4  12   3        1.60       -6.07      4.04 o 
   5  12   3        0.31       -5.54      3.69 o 
  -4  13   3       77.16       72.91      5.35 o 
  -3  13   3      109.76      110.44      6.49 o 
  -2  13   3        0.15        0.05      4.29 o 
  -1  13   3       48.41       64.52      6.90 o 
   0  13   3       52.58       50.84      4.87 o 
   1  13   3       14.57       17.40      4.41 o 
   2  13   3        6.23        7.29      4.35 o 
   3  13   3       19.07       19.38      4.54 o 
   4  13   3       69.55       92.52      6.73 o 
  -2  14   3        0.01       -6.50      4.33 o 
  -1  14   3        0.01       -1.43      4.10 o 
   0  14   3        2.61        3.82      4.16 o 
   1  14   3       41.72       65.66      5.67 o 
   2  14   3       37.19       55.10      5.51 o 
  -8   0   4      642.73      608.65     28.38 o 
  -7   0   4        5.37       -0.90      5.48 o 
  -6   0   4      106.12       99.30      5.87 o 
  -5   0   4       41.59       41.65      3.82 o 
  -4   0   4      119.41       96.05      5.64 o 
  -3   0   4     2456.52     3085.57     92.58 o 
  -2   0   4     6136.21     7705.57    230.23 o 
  -1   0   4      877.22     1323.68     46.94 o 
   0   0   4     2629.09     2849.56     74.30 o 
   1   0   4      366.14      378.01     13.13 o 
   2   0   4     1081.96     1160.91     32.03 o 
   3   0   4       26.89       18.35      2.61 o 
   4   0   4       15.27       27.94      2.99 o 
   5   0   4        5.21       -0.38      1.93 o 
   6   0   4     1190.34     1220.35     35.05 o 
   7   0   4       14.76       24.36      7.84 o 
   8   0   4       40.80       42.43     11.09 o 
   9   0   4      377.38      366.36     20.57 o 
  -9   1   4      135.30      174.37      9.77 o 
  -8   1   4        5.66       18.81      6.40 o 
  -7   1   4       13.10       14.39      3.87 o 
  -6   1   4        0.66       -3.18      2.31 o 
  -5   1   4       18.63       11.50      2.47 o 
  -4   1   4       75.01       84.74      4.18 o 
  -3   1   4        7.11       12.76      2.02 o 
  -2   1   4      411.87      501.55     14.49 o 
  -1   1   4     3010.03     3761.63     88.21 o 
   0   1   4     5685.76     6398.45    261.69 o 
   1   1   4     5958.58     5454.42    123.79 o 
   2   1   4      864.86      868.80     16.93 o 
   3   1   4       46.52       41.91      1.71 o 
   4   1   4      218.30      197.23      6.58 o 
   5   1   4        9.97       18.23      2.19 o 
   6   1   4       14.09        7.56      3.91 o 
   7   1   4      187.85      173.44      6.02 o 
   8   1   4      140.43      141.85      8.51 o 
   9   1   4       11.19       17.83      5.72 o 
  -9   2   4        0.06        4.26      5.10 o 
  -8   2   4       89.19       91.50      6.32 o 
  -7   2   4       45.92       42.94      4.75 o 
  -6   2   4       56.24       55.52      4.44 o 
  -5   2   4        3.24        0.87      2.61 o 
  -4   2   4       14.24       10.55      1.59 o 
  -3   2   4      785.69      882.16     18.49 o 
  -2   2   4     6102.09     6671.07    251.62 o 
  -1   2   4      140.18      139.06      5.49 o 
   0   2   4     4491.21     4151.25    141.76 o 
   1   2   4      201.08      170.26      3.77 o 
   2   2   4       75.77       65.93      2.10 o 
   3   2   4        2.80        8.49      1.33 o 
   4   2   4     3394.70     3243.34     58.07 o 
   5   2   4      208.75      210.73      5.24 o 
   6   2   4      286.72      272.21      7.00 o 
   7   2   4      185.27      162.95      5.46 o 
   8   2   4        2.95       -0.25      4.55 o 
   9   2   4       35.85       36.78      6.33 o 
  -9   3   4       37.91       39.20      5.71 o 
  -8   3   4      137.60      138.00      7.39 o 
  -7   3   4      306.01      267.55      9.52 o 
  -6   3   4      343.29      296.65      9.67 o 
  -5   3   4       30.17       22.88      3.23 o 
  -4   3   4       40.37       55.27      2.72 o 
  -3   3   4      229.41      267.19     10.31 o 
  -2   3   4      536.05      516.15     17.45 o 
  -1   3   4       30.37       24.06      1.60 o 
   0   3   4      541.50      517.20     15.60 o 
   1   3   4      140.76      141.67      4.12 o 
   2   3   4        8.19       12.73      1.19 o 
   3   3   4       49.58       39.31      1.97 o 
   4   3   4     5030.63     5191.94     92.33 o 
   5   3   4      146.83      131.46      4.08 o 
   6   3   4      634.39      611.38     12.44 o 
   7   3   4        0.13       -3.68      2.45 o 
   8   3   4       16.59        9.16      5.00 o 
   9   3   4       19.17       37.61      6.39 o 
  -9   4   4        9.79       -8.28      5.52 o 
  -8   4   4        6.67       -1.34      4.34 o 
  -7   4   4        0.01       -0.21      3.64 o 
  -6   4   4       65.92       67.65      4.91 o 
  -5   4   4       46.42       55.23      3.13 o 
  -4   4   4      332.59      315.64      7.13 o 
  -3   4   4      151.50      144.34      6.00 o 
  -2   4   4        0.37       -0.97      0.91 o 
  -1   4   4       13.11       14.13      1.58 o 
   0   4   4        6.86        1.09      0.84 o 
   1   4   4      111.05      111.16      2.87 o 
   2   4   4      176.70      149.38      4.02 o 
   3   4   4     1559.61     1551.95     30.22 o 
   4   4   4      627.51      622.64     13.01 o 
   5   4   4     1636.37     1626.60     29.97 o 
   6   4   4       10.74       10.55      2.62 o 
   7   4   4      187.81      197.79      6.08 o 
   8   4   4       12.56        8.65      5.09 o 
   9   4   4      118.31      147.99      9.07 o 
  -9   5   4        0.86       -7.13      4.75 o 
  -8   5   4        0.68       -6.62      6.05 o 
  -7   5   4       37.83       34.01      4.65 o 
  -6   5   4      154.08      141.50      6.53 o 
  -5   5   4      159.24      138.75      4.97 o 
  -4   5   4        0.00       -2.36      1.57 o 
  -3   5   4       35.75       32.75      2.05 o 
  -2   5   4      197.86      136.83      6.14 o 
  -1   5   4      540.39      507.03     11.95 o 
   0   5   4      119.78      123.46      3.18 o 
   1   5   4     1461.32     1413.96     27.02 o 
   2   5   4      628.45      598.54     10.78 o 
   3   5   4     1155.55     1215.17     25.27 o 
   4   5   4      374.25      339.87      7.80 o 
   5   5   4     1287.90     1235.00     24.81 o 
   6   5   4       10.12       11.21      2.57 o 
   7   5   4       39.75       46.50      3.41 o 
   8   5   4        4.90        0.94      5.01 o 
   9   5   4        7.31        3.65      5.46 o 
  -8   6   4       41.97       47.77      5.57 o 
  -7   6   4      297.03      264.47      9.66 o 
  -6   6   4       22.90       18.78      3.84 o 
  -5   6   4      281.25      288.20      8.45 o 
  -4   6   4        3.07       -0.88      1.83 o 
  -3   6   4        4.64        0.49      1.51 o 
  -2   6   4      171.65      152.34      4.17 o 
  -1   6   4       89.42       85.86      2.82 o 
   0   6   4       36.79       45.01      2.16 o 
   1   6   4      241.09      236.13      5.87 o 
   2   6   4      106.02       72.31      2.38 o 
   3   6   4      286.04      280.27      6.18 o 
   4   6   4      771.77      757.49     14.72 o 
   5   6   4     1010.31      998.55     19.28 o 
   6   6   4       18.66       16.43      2.65 o 
   7   6   4      158.02      173.74      5.64 o 
   8   6   4       22.51        9.94      5.67 o 
  -8   7   4        0.23       -7.32      4.88 o 
  -7   7   4       20.86        9.05      4.86 o 
  -6   7   4       56.82       49.65      5.29 o 
  -5   7   4      128.59      126.42      6.67 o 
  -4   7   4        0.09       -2.90      1.93 o 
  -3   7   4     1378.56     1326.99     26.53 o 
  -2   7   4        4.77        0.24      1.68 o 
  -1   7   4       57.85       49.53      2.46 o 
   0   7   4        1.85       -1.83      1.22 o 
   1   7   4       31.36       40.78      2.14 o 
   2   7   4      317.48      339.66      7.11 o 
   3   7   4       82.85       83.39      3.09 o 
   4   7   4       47.82       43.19      2.61 o 
   5   7   4      385.36      399.27      8.86 o 
   6   7   4      765.74      796.63     16.92 o 
   7   7   4      106.74      111.81      5.40 o 
   8   7   4        6.58       -0.19     11.36 o 
  -8   8   4        7.28       -7.54      5.02 o 
  -7   8   4        9.91        3.78      4.85 o 
  -6   8   4       32.75       28.70      4.88 o 
  -5   8   4        1.05       -3.78      2.52 o 
  -4   8   4      620.85      599.45     15.00 o 
  -3   8   4       28.86       15.90      2.62 o 
  -2   8   4        4.89        1.86      2.29 o 
  -1   8   4      296.88      280.98      7.25 o 
   0   8   4       24.33       14.52      2.66 o 
   1   8   4     1064.03     1071.63     26.71 o 
   2   8   4      346.79      356.35     10.37 o 
   3   8   4       59.60       54.91      2.95 o 
   4   8   4        4.48       -3.26      2.17 o 
   5   8   4       37.18       44.89      3.90 o 
   6   8   4      139.99      142.65      5.81 o 
   7   8   4       86.60       99.32      5.30 o 
   8   8   4       33.11       16.78      8.99 o 
  -7   9   4       41.63       58.86      7.18 o 
  -6   9   4        0.07        0.65      6.38 o 
  -5   9   4       46.90       51.68      6.43 o 
  -4   9   4       54.24       62.90      4.56 o 
  -3   9   4      194.18      180.19      6.94 o 
  -2   9   4       42.09       39.76      3.15 o 
  -1   9   4      201.70      181.50      5.80 o 
   0   9   4       33.23       23.52      3.40 o 
   1   9   4       24.37       31.15      3.50 o 
   2   9   4       31.26       27.02      3.49 o 
   3   9   4        2.47       -3.91      2.61 o 
   4   9   4       10.47        2.44      3.01 o 
   5   9   4      162.00      178.95      6.74 o 
   6   9   4       62.55       62.15      5.19 o 
   7   9   4       13.70        1.39      4.30 o 
  -7  10   4        8.63       13.67      6.02 o 
  -6  10   4       88.62      101.19     10.09 o 
  -5  10   4       59.42       64.96      8.32 o 
  -4  10   4       22.17       15.78      3.73 o 
  -3  10   4      254.97      276.95      8.95 o 
  -2  10   4       37.85       41.15      3.42 o 
  -1  10   4        0.26        2.50      3.27 o 
   0  10   4      217.01      209.21      7.74 o 
   1  10   4       89.75       96.77      5.27 o 
   2  10   4      560.06      574.11     17.43 o 
   3  10   4      201.10      191.18      7.49 o 
   4  10   4       30.84       24.66      3.63 o 
   5  10   4       35.16       35.69      4.17 o 
   6  10   4        0.10       -4.75      3.72 o 
  -6  11   4       45.49       49.69      8.68 o 
  -5  11   4        2.65       -6.42      4.28 o 
  -4  11   4       24.10       18.95      3.66 o 
  -3  11   4       14.79       16.30      3.45 o 
  -2  11   4       32.78       28.78      3.37 o 
  -1  11   4      749.94      758.71     21.46 o 
   0  11   4       58.26       68.46      4.83 o 
   1  11   4      259.56      290.87     12.81 o 
   2  11   4        3.55       -2.13      3.33 o 
   3  11   4        0.21       -5.11      3.43 o 
   4  11   4      118.32      128.30      6.02 o 
   5  11   4        2.30       -1.67      3.59 o 
   6  11   4       14.61       12.69      4.71 o 
  -5  12   4       11.34        4.84      4.83 o 
  -4  12   4       11.13       13.84      3.82 o 
  -3  12   4       43.44       51.90      6.26 o 
  -2  12   4       83.29      126.23      9.94 o 
  -1  12   4       68.17       78.66      5.37 o 
   0  12   4       23.61       10.82      3.75 o 
   1  12   4       35.26       49.12      4.59 o 
   2  12   4       68.72       82.96      5.71 o 
   3  12   4        1.68       -2.78      3.67 o 
   4  12   4        0.01       -2.20      3.94 o 
   5  12   4        1.27       -4.85      3.88 o 
  -4  13   4        4.81        7.60      4.36 o 
  -3  13   4        8.83       11.39      4.22 o 
  -2  13   4      147.88      142.96      7.83 o 
  -1  13   4      210.86      251.34     11.03 o 
   0  13   4       33.01       40.33      4.74 o 
   1  13   4        4.84        1.90      3.79 o 
   2  13   4       44.10       59.42      5.29 o 
   3  13   4        0.20       -2.36      4.04 o 
   4  13   4        1.69       -4.56      4.19 o 
  -2  14   4       32.55       24.85      5.23 o 
  -1  14   4        1.11       -5.83      3.89 o 
   0  14   4       68.90       80.50      5.99 o 
   1  14   4      129.38      158.81      7.71 o 
   2  14   4       19.21       20.52      4.85 o 
  -9   1   5      738.83      735.78     23.80 o 
  -8   1   5     1364.28     1308.31     33.76 o 
  -7   1   5      383.19      389.71     12.24 o 
  -6   1   5      568.87      560.65     15.53 o 
  -5   1   5      208.28      204.54      7.28 o 
  -4   1   5      639.30      691.01     17.62 o 
  -3   1   5     1304.57     1406.21     34.06 o 
  -2   1   5      121.06      155.07      5.06 o 
  -1   1   5        0.82       -0.73      1.13 o 
   0   1   5        0.01       -1.29      0.86 o 
   1   1   5     3345.76     3196.88     72.77 o 
   2   1   5       54.79       36.10      1.70 o 
   3   1   5       39.34       32.70      1.55 o 
   4   1   5      400.81      413.88      8.02 o 
   5   1   5       68.09       69.67      2.83 o 
   6   1   5       46.69       47.95      3.89 o 
   7   1   5       16.25       17.60      3.18 o 
   8   1   5      215.02      204.13      9.84 o 
   9   1   5       35.25       37.77      6.37 o 
  -9   2   5       20.37       34.91      6.26 o 
  -8   2   5      218.42      217.76     19.04 o 
  -7   2   5      504.38      495.88     14.56 o 
  -6   2   5      344.57      331.17     10.45 o 
  -5   2   5     1549.07     1610.73     39.43 o 
  -4   2   5        5.81        3.50      2.22 o 
  -3   2   5       38.43       59.94      2.79 o 
  -2   2   5      267.59      326.64      8.20 o 
  -1   2   5     1953.52     2105.09     69.84 o 
   0   2   5      995.30     1009.15     46.54 o 
   1   2   5      282.99      290.14      7.62 o 
   2   2   5       55.70       47.09      1.82 o 
   3   2   5     1675.15     1734.88     33.62 o 
   4   2   5     2006.78     1997.65     34.58 o 
   5   2   5       10.32        4.29      1.68 o 
   6   2   5      253.23      244.53      6.45 o 
   7   2   5       51.63       49.80      3.22 o 
   8   2   5       43.43       42.58      5.86 o 
   9   2   5        0.94       -3.48      6.00 o 
  -9   3   5        8.85        7.93      5.04 o 
  -8   3   5      439.15      403.88     13.25 o 
  -7   3   5       66.23       74.22      5.38 o 
  -6   3   5       59.62       48.59      4.44 o 
  -5   3   5      846.27      853.10     18.50 o 
  -4   3   5       49.84       49.73      2.99 o 
  -3   3   5       90.46      118.89      4.35 o 
  -2   3   5      571.09      578.30     24.19 o 
  -1   3   5       24.24       20.31      1.60 o 
   0   3   5     1575.55     1534.96     41.99 o 
   1   3   5       19.09       20.45      1.41 o 
   2   3   5        3.07       15.28      1.54 o 
   3   3   5      811.24      783.56     15.75 o 
   4   3   5       13.03       16.01      3.32 o 
   5   3   5       75.19       86.46      3.33 o 
   6   3   5      777.49      738.12     14.67 o 
   7   3   5        0.05        2.38      2.33 o 
   8   3   5       13.48        6.98      5.00 o 
   9   3   5      243.61      256.64     11.89 o 
  -9   4   5        1.56       -2.02      4.88 o 
  -8   4   5       42.88       36.02      6.87 o 
  -7   4   5      111.58      104.85      6.17 o 
  -6   4   5     1049.32      963.42     25.02 o 
  -5   4   5        0.77       -2.93      1.95 o 
  -4   4   5      148.35      165.45      4.90 o 
  -3   4   5        4.83        5.93      1.26 o 
  -2   4   5       56.87       46.13      2.30 o 
  -1   4   5      241.72      268.32      7.34 o 
   0   4   5     2509.93     2416.56     48.14 o 
   1   4   5      149.80      139.78      3.65 o 
   2   4   5      152.58      155.70      4.15 o 
   3   4   5     1320.19     1312.27     25.75 o 
   4   4   5       21.54       13.95      1.98 o 
   5   4   5      128.25      132.99      4.23 o 
   6   4   5      828.50      792.61     15.62 o 
   7   4   5        6.67        5.71      2.65 o 
   8   4   5       29.82       30.80      5.70 o 
   9   4   5       15.29       20.60      5.80 o 
  -9   5   5       86.87       85.36      7.01 o 
  -8   5   5        0.54       -6.80      4.54 o 
  -7   5   5      352.66      343.69     11.34 o 
  -6   5   5       70.45       60.32      5.51 o 
  -5   5   5     1126.32     1104.64     23.76 o 
  -4   5   5       18.37       17.05      1.99 o 
  -3   5   5      546.25      558.15     12.19 o 
  -2   5   5      541.51      540.32     11.27 o 
  -1   5   5      251.38      281.65     10.47 o 
   0   5   5      235.72      235.30      5.19 o 
   1   5   5     1890.81     1971.28     37.51 o 
   2   5   5      138.51      156.40      3.78 o 
   3   5   5       47.16       50.30      2.68 o 
   4   5   5       23.86       26.78      2.28 o 
   5   5   5       46.58       50.67      3.18 o 
   6   5   5      588.93      564.07     11.76 o 
   7   5   5      265.60      250.62      6.78 o 
   8   5   5      678.55      700.09     23.22 o 
   9   5   5       19.45       20.86      5.94 o 
  -8   6   5        6.58       -6.35      4.23 o 
  -7   6   5        1.74       -5.69      3.80 o 
  -6   6   5        0.81       -4.75      3.16 o 
  -5   6   5       27.98       14.11      2.71 o 
  -4   6   5       56.35       54.92      3.23 o 
  -3   6   5      183.32      191.33      5.31 o 
  -2   6   5       62.70       65.17      2.70 o 
  -1   6   5       33.00       29.94      2.08 o 
   0   6   5      642.16      675.81     13.24 o 
   1   6   5      199.87      200.18      4.79 o 
   2   6   5      276.73      269.34      5.49 o 
   3   6   5      210.01      189.20      4.43 o 
   4   6   5      116.20       93.91      3.61 o 
   5   6   5       84.02       82.07      3.84 o 
   6   6   5       56.56       55.26      3.41 o 
   7   6   5      262.21      265.33      7.10 o 
   8   6   5       39.59       45.78      6.77 o 
  -8   7   5       22.42       22.07      5.69 o 
  -7   7   5        2.28       -5.26      4.41 o 
  -6   7   5        5.48       -4.76      3.86 o 
  -5   7   5        0.13       -3.79      2.53 o 
  -4   7   5      322.83      314.96      8.73 o 
  -3   7   5       50.93       52.19      4.50 o 
  -2   7   5        9.20        8.72      1.68 o 
  -1   7   5      111.96      117.79      3.93 o 
   0   7   5       86.69       77.00      2.97 o 
   1   7   5       45.88       39.56      2.03 o 
   2   7   5       69.89       75.99      2.68 o 
   3   7   5      558.68      555.35     11.08 o 
   4   7   5      130.20      108.47      4.03 o 
   5   7   5       59.34       66.03      3.71 o 
   6   7   5      121.52      136.16      5.26 o 
   7   7   5       16.60       17.83      3.99 o 
   8   7   5       21.54       18.31      8.08 o 
  -8   8   5        8.63       -1.66      5.33 o 
  -7   8   5        4.28        0.13      4.64 o 
  -6   8   5        1.56       -5.74      3.82 o 
  -5   8   5       20.59        9.67      3.24 o 
  -4   8   5        0.11       -0.44      2.92 o 
  -3   8   5      572.78      524.12     13.94 o 
  -2   8   5        0.27       -2.81      1.92 o 
  -1   8   5      207.12      183.21      5.86 o 
   0   8   5        7.31        2.23      2.36 o 
   1   8   5      146.71      154.03      6.01 o 
   2   8   5       25.11       18.13      3.63 o 
   3   8   5       28.13       21.48      2.46 o 
   4   8   5        0.72       -3.29      2.19 o 
   5   8   5       18.00       14.69      3.40 o 
   6   8   5        0.72       -2.09      3.28 o 
   7   8   5        2.88        1.63      4.20 o 
  -7   9   5       57.86       67.36      7.57 o 
  -6   9   5       79.68       92.07      9.59 o 
  -5   9   5      105.53      109.46      6.67 o 
  -4   9   5        1.40       -2.54      3.11 o 
  -3   9   5      116.53      124.26      5.39 o 
  -2   9   5       98.25      100.56      4.41 o 
  -1   9   5      163.32      165.33      5.89 o 
   0   9   5      476.07      446.60     12.61 o 
   1   9   5       53.78       55.30      4.72 o 
   2   9   5       49.17       48.97      4.05 o 
   3   9   5      128.68      143.19      5.67 o 
   4   9   5      184.48      188.53      6.67 o 
   5   9   5        1.08       -4.65      3.10 o 
   6   9   5        0.59       -5.63      3.75 o 
   7   9   5       22.34       33.86      9.92 o 
  -6  10   5       10.87       29.35      7.44 o 
  -5  10   5      106.52      111.99      7.01 o 
  -4  10   5        1.03       -4.83      3.22 o 
  -3  10   5        0.23       -2.00      2.65 o 
  -2  10   5      127.88      116.97      5.28 o 
  -1  10   5      921.74      912.93     21.26 o 
   0  10   5      335.66      346.43     10.74 o 
   1  10   5      257.37      271.01     11.14 o 
   2  10   5      175.75      166.39      8.55 o 
   3  10   5       53.63       57.62      4.64 o 
   4  10   5        5.91        1.52      4.31 o 
   5  10   5        5.64        4.39      3.52 o 
   6  10   5       26.24       25.23      4.18 o 
  -6  11   5       83.92      108.33     11.07 o 
  -5  11   5       24.93       19.64      4.99 o 
  -4  11   5        3.70       -5.16      3.44 o 
  -3  11   5       66.78       61.94      4.68 o 
  -2  11   5        0.65       -2.72      2.96 o 
  -1  11   5      320.64      374.73     13.94 o 
   0  11   5        7.18       12.94      3.56 o 
   1  11   5       96.41      103.06      5.70 o 
   2  11   5       31.87       46.64      4.45 o 
   3  11   5        1.43       -2.04      3.55 o 
   4  11   5       50.36       65.41      5.39 o 
   5  11   5       59.55       82.03      5.35 o 
   6  11   5       23.56       34.87      5.05 o 
  -5  12   5        0.19       -5.48      4.39 o 
  -4  12   5       24.14       18.25      5.24 o 
  -3  12   5        2.28       -5.27      3.51 o 
  -2  12   5       94.02      124.08      6.19 o 
  -1  12   5      130.72      131.47      6.62 o 
   0  12   5        2.36       -2.89      3.44 o 
   1  12   5       53.98       80.08      8.25 o 
   2  12   5       32.76       33.25      4.41 o 
   3  12   5       53.47       60.51      5.19 o 
   4  12   5       36.05       45.68      6.01 o 
   5  12   5       17.38       26.32      6.31 o 
  -4  13   5       22.54       20.25      5.07 o 
  -3  13   5       48.55       50.15      5.08 o 
  -2  13   5      113.77      131.58      6.94 o 
  -1  13   5       33.52       48.00      4.98 o 
   0  13   5        1.69       -2.50      3.77 o 
   1  13   5       52.43       67.21      5.32 o 
   2  13   5        1.27       -2.17      4.06 o 
   3  13   5       23.45       33.90      4.95 o 
   4  13   5       21.95       30.66      5.11 o 
  -2  14   5        0.09        5.98      4.72 o 
  -1  14   5        2.39       -4.10      4.03 o 
   0  14   5       21.60       26.08      4.78 o 
   1  14   5        3.84        7.85      4.40 o 
  -9   0   6       36.32       33.31      8.89 o 
  -8   0   6      284.76      280.19     16.57 o 
  -7   0   6       37.42       38.80      7.32 o 
  -6   0   6      653.37      725.52     24.70 o 
  -5   0   6      113.27      118.18      7.12 o 
  -4   0   6      166.15      203.21      8.76 o 
  -3   0   6        5.13       -1.82      2.30 o 
  -2   0   6      671.88      794.02     28.84 o 
  -1   0   6     6135.70     8626.18    255.93 o 
   0   0   6     2888.98     2840.92     73.83 o 
   1   0   6      365.11      391.28     13.92 o 
   2   0   6       74.21       69.39      4.18 o 
   3   0   6      340.37      312.62      9.74 o 
   4   0   6      946.00      852.89     24.53 o 
   5   0   6        6.48        1.04      2.46 o 
   6   0   6      115.99      108.62      6.45 o 
   7   0   6       13.62        9.55      8.91 o 
   8   0   6       52.82       71.68     13.69 o 
   9   0   6       18.09       29.48     12.02 o 
  -9   1   6        2.79       14.78      5.56 o 
  -8   1   6       41.63       69.37      6.35 o 
  -7   1   6      113.27      144.30      6.95 o 
  -6   1   6       17.16       12.65      3.56 o 
  -5   1   6      255.89      289.35      9.14 o 
  -4   1   6      393.02      441.10     12.15 o 
  -3   1   6      179.53      247.53      7.38 o 
  -2   1   6      167.95      158.04      6.14 o 
  -1   1   6      735.38      962.28     24.15 o 
   0   1   6     7295.83     7847.39    297.44 o 
   1   1   6      729.66      702.92     16.69 o 
   2   1   6      497.43      468.00     11.57 o 
   3   1   6        0.07       -1.01      1.13 o 
   4   1   6      303.80      308.95      6.62 o 
   5   1   6        0.66        0.13      1.58 o 
   6   1   6       98.30       99.10      4.04 o 
   7   1   6       94.97      100.01      5.96 o 
   8   1   6       12.22        6.95      4.79 o 
   9   1   6       39.18       44.90      8.73 o 
  -9   2   6       37.25       60.43      6.35 o 
  -8   2   6      239.60      245.71      9.61 o 
  -7   2   6       33.55       40.94      4.71 o 
  -6   2   6      560.71      529.44     14.98 o 
  -5   2   6      291.28      309.31      9.53 o 
  -4   2   6     1823.05     1914.29     55.68 o 
  -3   2   6        1.61       10.67      1.70 o 
  -2   2   6      282.66      329.86      7.70 o 
  -1   2   6       82.78       82.33      3.44 o 
   0   2   6      183.71      192.10      8.40 o 
   1   2   6      223.35      217.70      5.03 o 
   2   2   6        3.41        3.00      0.94 o 
   3   2   6     1086.44     1070.57     21.10 o 
   4   2   6      551.06      523.79      9.91 o 
   5   2   6        1.31       -2.40      1.60 o 
   6   2   6        5.35        2.06      2.12 o 
   7   2   6       70.89       73.73      5.36 o 
   8   2   6       17.93        4.82      4.93 o 
   9   2   6      160.49      187.21     11.31 o 
  -9   3   6       49.42       48.63      6.28 o 
  -8   3   6      123.89      129.85      7.35 o 
  -7   3   6       15.74       14.04      4.09 o 
  -6   3   6      277.40      269.58     11.64 o 
  -5   3   6       51.49       80.94      4.62 o 
  -4   3   6        6.52        5.03      1.95 o 
  -3   3   6      562.71      596.51     14.72 o 
  -2   3   6       20.04       22.65      1.78 o 
  -1   3   6        1.18        4.19      1.33 o 
   0   3   6     1603.47     1659.33     53.25 o 
   1   3   6      176.55      145.34      5.33 o 
   2   3   6     1495.40     1461.16     26.38 o 
   3   3   6      454.99      481.82     10.12 o 
   4   3   6       39.91       52.10      2.41 o 
   5   3   6      186.01      189.93      4.83 o 
   6   3   6      934.52      912.63     16.90 o 
   7   3   6       74.09       70.53      4.81 o 
   8   3   6       41.95       34.26      5.90 o 
   9   3   6        7.08        5.09      5.38 o 
  -9   4   6        0.63       -3.22      4.79 o 
  -8   4   6      606.70      577.53     17.09 o 
  -7   4   6       19.26       21.19      4.29 o 
  -6   4   6        9.19       13.37      3.76 o 
  -5   4   6      207.83      203.03      5.96 o 
  -4   4   6      108.00       98.07      4.14 o 
  -3   4   6      119.28      103.22      3.44 o 
  -2   4   6       38.73       43.94      2.42 o 
  -1   4   6     2749.68     2747.65     64.66 o 
   0   4   6       29.49       26.96      1.84 o 
   1   4   6       18.12       28.79      1.68 o 
   2   4   6      246.28      202.82      6.91 o 
   3   4   6       56.46       47.30      2.31 o 
   4   4   6       23.29       23.38      2.13 o 
   5   4   6      162.70      173.56      4.84 o 
   6   4   6      378.03      365.15      8.00 o 
   7   4   6       40.51       45.20      3.97 o 
   8   4   6      415.25      410.08     17.41 o 
   9   4   6       81.22      109.31      8.33 o 
  -9   5   6        3.34       -3.88      4.87 o 
  -8   5   6        4.82       -4.78      5.24 o 
  -7   5   6        1.24        0.83      3.82 o 
  -6   5   6       62.64       66.90      4.99 o 
  -5   5   6      166.91      164.10      5.44 o 
  -4   5   6       80.56       76.87      3.36 o 
  -3   5   6       29.19       24.06      2.02 o 
  -2   5   6      223.24      237.00      6.94 o 
  -1   5   6      305.22      314.62      7.84 o 
   0   5   6      479.43      432.97      8.78 o 
   1   5   6      880.06      859.90     16.89 o 
   2   5   6      162.73      172.79      4.69 o 
   3   5   6      124.18      142.73      4.11 o 
   4   5   6       73.33       78.45      3.27 o 
   5   5   6      552.78      552.19     12.11 o 
   6   5   6       65.24       73.87      3.63 o 
   7   5   6      215.82      196.25      7.68 o 
   8   5   6       18.43       28.41      5.54 o 
  -8   6   6        4.11       -6.30      4.20 o 
  -7   6   6       81.56       71.23      5.65 o 
  -6   6   6        6.27       -0.86      3.68 o 
  -5   6   6      132.67      128.16      4.86 o 
  -4   6   6      136.50      121.75      5.46 o 
  -3   6   6      168.79      185.58      5.67 o 
  -2   6   6     1190.34     1123.30     23.95 o 
  -1   6   6      892.35      912.48     20.61 o 
   0   6   6      115.72      114.92      3.26 o 
   1   6   6      566.71      551.89     11.26 o 
   2   6   6       40.36       34.64      1.91 o 
   3   6   6      392.41      422.49      9.05 o 
   4   6   6        0.22       -2.71      1.81 o 
   5   6   6       81.62       92.40      4.02 o 
   6   6   6       40.73       36.40      3.07 o 
   7   6   6      106.31      112.75      5.98 o 
   8   6   6      185.14      188.48      9.65 o 
  -8   7   6        4.06        0.33      5.13 o 
  -7   7   6        0.52       -6.39      4.26 o 
  -6   7   6        0.97       -0.36      4.00 o 
  -5   7   6       58.36       48.42      4.18 o 
  -4   7   6       18.46       12.35      2.69 o 
  -3   7   6      636.15      587.62     12.61 o 
  -2   7   6      293.66      286.78      7.30 o 
  -1   7   6       52.69       67.56      3.06 o 
   0   7   6      128.57      124.76      3.56 o 
   1   7   6      291.85      283.20      6.90 o 
   2   7   6      213.24      195.52      5.08 o 
   3   7   6      104.59      101.07      3.28 o 
   4   7   6        3.33       -2.15      1.70 o 
   5   7   6       38.34       36.06      2.91 o 
   6   7   6      360.42      364.59      9.14 o 
   7   7   6      198.97      223.12     10.45 o 
   8   7   6        0.38       -8.38      8.39 o 
  -8   8   6       43.12       36.88      6.47 o 
  -7   8   6       14.93       14.10      4.94 o 
  -6   8   6        2.05       -4.65      3.98 o 
  -5   8   6       99.16       96.29      5.97 o 
  -4   8   6        9.17        1.64      2.70 o 
  -3   8   6      171.50      158.59      5.84 o 
  -2   8   6       81.93       73.87      3.86 o 
  -1   8   6        3.00        1.44      1.90 o 
   0   8   6        2.44       -1.99      2.10 o 
   1   8   6      541.73      546.18     14.68 o 
   2   8   6      703.37      685.30     18.01 o 
   3   8   6       58.52       56.44      3.10 o 
   4   8   6      407.16      433.88      9.87 o 
   5   8   6       93.46      105.44      4.71 o 
   6   8   6      131.78      148.08      5.97 o 
   7   8   6      262.99      311.00     12.81 o 
  -7   9   6        4.19        1.18      5.58 o 
  -6   9   6       89.16       91.98      7.42 o 
  -5   9   6        2.72       -1.89      3.76 o 
  -4   9   6      308.55      311.54      9.95 o 
  -3   9   6        3.03       -0.82      3.03 o 
  -2   9   6      198.20      175.36      6.10 o 
  -1   9   6      567.33      549.57     13.54 o 
   0   9   6      156.09      157.25      6.39 o 
   1   9   6      687.86      658.24     17.54 o 
   2   9   6      353.46      363.87     10.99 o 
   3   9   6        2.98        0.83      3.36 o 
   4   9   6        1.14       -2.52      2.93 o 
   5   9   6       15.04        5.53      3.43 o 
   6   9   6       11.73       10.90      3.72 o 
   7   9   6       20.65       22.57      8.31 o 
  -6  10   6       57.42       61.91      8.94 o 
  -5  10   6        5.32        4.57      6.57 o 
  -4  10   6       63.34       63.56      5.34 o 
  -3  10   6        0.97       -4.73      3.15 o 
  -2  10   6       80.92       85.17      4.63 o 
  -1  10   6      135.74      140.58      8.83 o 
   0  10   6      770.45      800.32     20.99 o 
   1  10   6      436.51      439.24     12.89 o 
   2  10   6        3.58        1.87      4.75 o 
   3  10   6      175.79      210.71      8.03 o 
   4  10   6      243.12      267.66      9.46 o 
   5  10   6       11.38        0.76      3.51 o 
   6  10   6       13.46       15.53      4.44 o 
  -6  11   6        2.86        8.94      7.41 o 
  -5  11   6       18.82       22.58      5.85 o 
  -4  11   6       17.56       17.17      5.28 o 
  -3  11   6        2.79       -2.33      3.02 o 
  -2  11   6       58.93       59.14      4.26 o 
  -1  11   6      277.86      312.22     10.15 o 
   0  11   6       27.75       29.71      4.03 o 
   1  11   6      446.42      461.70     13.52 o 
   2  11   6       30.54       31.02      4.11 o 
   3  11   6      124.04      151.62      7.12 o 
   4  11   6        5.16       -2.77      3.84 o 
   5  11   6       10.27        5.85      4.28 o 
  -5  12   6        0.86       -7.04      6.56 o 
  -4  12   6       22.18       24.35      5.48 o 
  -3  12   6       15.18        9.37      4.18 o 
  -2  12   6      109.28      116.07      5.74 o 
  -1  12   6      138.33      151.16      7.06 o 
   0  12   6      144.50      146.75      7.39 o 
   1  12   6        0.04       -3.72      3.43 o 
   2  12   6       15.63       15.06      4.11 o 
   3  12   6        0.44        3.08      4.06 o 
   4  12   6      222.44      310.82     11.03 o 
   5  12   6       27.82       26.66      5.06 o 
  -3  13   6       83.58       90.07      6.00 o 
  -2  13   6       70.49       81.43      6.14 o 
  -1  13   6        8.13        7.47      4.01 o 
   0  13   6        7.37        0.23      5.21 o 
   1  13   6        1.92       -4.44      3.64 o 
   2  13   6        9.02        7.12      4.17 o 
   3  13   6       84.08       94.05      6.38 o 
  -1  14   6       12.87        9.67      4.45 o 
   0  14   6        9.66        2.23      4.19 o 
   1  14   6       96.03      123.73      7.03 o 
  -9   1   7        3.00        6.17      5.53 o 
  -8   1   7      163.90      163.84      9.17 o 
  -7   1   7      328.00      323.85     10.80 o 
  -6   1   7      508.41      499.18     14.35 o 
  -5   1   7        0.59       -3.78      2.52 o 
  -4   1   7     3705.24     4432.79    104.78 o 
  -3   1   7     5626.29     6974.32    176.77 o 
  -2   1   7      246.47      330.54     13.82 o 
  -1   1   7      599.12      720.65     17.19 o 
   0   1   7       96.95       97.20      3.12 o 
   1   1   7       10.35       19.98      1.71 o 
   2   1   7      691.29      735.57     16.50 o 
   3   1   7      469.86      407.32      9.90 o 
   4   1   7       85.16       85.30      2.85 o 
   5   1   7        3.47        2.83      1.62 o 
   6   1   7      103.16       97.31      4.00 o 
   7   1   7        0.06       -3.99      2.66 o 
   8   1   7        0.58       -1.15      4.63 o 
   9   1   7       41.82       50.03      6.88 o 
  -9   2   7       37.37       52.11      5.92 o 
  -8   2   7        3.90       -0.30      4.31 o 
  -7   2   7      364.72      344.49     11.25 o 
  -6   2   7      662.55      668.44     18.22 o 
  -5   2   7      635.40      648.49     17.34 o 
  -4   2   7       59.81       56.47      3.78 o 
  -3   2   7      294.20      314.99     12.28 o 
  -2   2   7     2706.52     3222.17     68.02 o 
  -1   2   7      180.47      169.46      5.52 o 
   0   2   7       72.55       68.16      2.76 o 
   1   2   7        6.10        5.09      0.87 o 
   2   2   7      200.11      190.29      4.94 o 
   3   2   7      346.26      358.23      8.52 o 
   4   2   7      254.97      250.78      5.42 o 
   5   2   7        1.63       -2.40      1.60 o 
   6   2   7       66.93       74.85      7.77 o 
   7   2   7      105.97      114.05      6.41 o 
   8   2   7       24.71       24.12      5.61 o 
   9   2   7       13.48        9.41      5.60 o 
  -9   3   7        2.64        1.62      4.82 o 
  -8   3   7       40.30       40.40      5.37 o 
  -7   3   7      224.21      209.74      8.35 o 
  -6   3   7     1277.02     1255.52     31.80 o 
  -5   3   7      106.43      106.39      5.30 o 
  -4   3   7      267.89      277.31      7.63 o 
  -3   3   7      596.32      723.99     16.72 o 
  -2   3   7      452.91      451.28     11.92 o 
  -1   3   7     3666.03     4083.48    106.11 o 
   0   3   7     1813.13     1859.11     74.80 o 
   1   3   7        1.76        2.79      1.03 o 
   2   3   7      149.18      153.90      3.93 o 
   3   3   7      260.67      246.71      5.80 o 
   4   3   7      273.08      260.69      5.86 o 
   5   3   7      331.42      303.44      6.62 o 
   6   3   7      802.87      778.39     15.73 o 
   7   3   7       20.81       16.95      3.24 o 
   8   3   7       33.98       26.31      6.68 o 
   9   3   7        0.17       -6.42      5.11 o 
  -9   4   7       89.30       87.26      7.03 o 
  -8   4   7      576.24      560.03     16.69 o 
  -7   4   7      515.03      489.53     14.63 o 
  -6   4   7     1099.35     1037.35     26.85 o 
  -5   4   7     1164.86     1161.70     29.28 o 
  -4   4   7       96.11      110.76      4.45 o 
  -3   4   7      891.62      943.14     27.11 o 
  -2   4   7      995.66     1018.06     24.69 o 
  -1   4   7        0.77       -2.12      1.50 o 
   0   4   7      186.87      210.50      5.55 o 
   1   4   7      314.23      337.08      9.75 o 
   2   4   7       94.67       71.65      2.98 o 
   3   4   7      686.82      716.51     13.55 o 
   4   4   7      298.79      335.64      7.70 o 
   5   4   7      181.99      188.65      5.10 o 
   6   4   7       40.68       40.28      3.55 o 
   7   4   7        6.13        0.62      3.41 o 
   8   4   7      272.83      281.15     12.57 o 
   9   4   7       15.93        3.57      5.49 o 
  -8   5   7       58.05       59.14      5.83 o 
  -7   5   7        1.17        3.10      5.01 o 
  -6   5   7      706.66      666.73     18.38 o 
  -5   5   7      468.78      464.71     12.03 o 
  -4   5   7      397.48      350.58      8.52 o 
  -3   5   7       71.03       57.27      2.70 o 
  -2   5   7        8.42       16.56      2.08 o 
  -1   5   7      126.86      158.61      4.76 o 
   0   5   7      197.99      234.41      5.73 o 
   1   5   7       18.85       27.51      1.85 o 
   2   5   7      348.81      380.43      9.51 o 
   3   5   7        3.47       -0.15      1.42 o 
   4   5   7      408.47      389.27      8.82 o 
   5   5   7      404.77      401.64      9.39 o 
   6   5   7        1.03       -3.77      2.51 o 
   7   5   7      207.27      203.75      7.35 o 
   8   5   7      404.39      392.11     14.98 o 
  -8   6   7        8.71       -0.40      4.29 o 
  -7   6   7      190.74      185.00      8.03 o 
  -6   6   7       36.88       25.31      4.02 o 
  -5   6   7        2.96        0.36      2.65 o 
  -4   6   7      470.29      437.99     11.31 o 
  -3   6   7      497.42      451.06     11.22 o 
  -2   6   7      192.53      185.56      5.76 o 
  -1   6   7      115.39      127.74      4.33 o 
   0   6   7       71.29       77.79      2.74 o 
   1   6   7       78.62       70.92      2.65 o 
   2   6   7      570.58      523.41     10.93 o 
   3   6   7      299.72      296.14      7.38 o 
   4   6   7        3.17       -2.65      1.77 o 
   5   6   7      119.15      110.24      4.33 o 
   6   6   7       76.58       81.57      4.62 o 
   7   6   7      127.84      140.80      6.65 o 
   8   6   7       26.47       19.48      5.43 o 
  -8   7   7      129.84      153.03      8.98 o 
  -7   7   7        0.09       -5.66      4.39 o 
  -6   7   7       29.27       26.45      6.12 o 
  -5   7   7        1.64       -5.17      3.45 o 
  -4   7   7       84.67       90.93      4.32 o 
  -3   7   7      419.20      377.72      9.33 o 
  -2   7   7        0.36       -2.65      1.77 o 
  -1   7   7      622.38      620.23     14.62 o 
   0   7   7       42.40       40.33      2.14 o 
   1   7   7      399.51      377.36      8.76 o 
   2   7   7      590.28      589.16     12.28 o 
   3   7   7        0.00       -0.99      1.68 o 
   4   7   7       40.59       46.34      2.81 o 
   5   7   7      168.47      183.42      5.35 o 
   6   7   7      160.03      168.63      6.96 o 
   7   7   7       29.62       34.40      5.71 o 
   8   7   7      178.14      180.30     13.91 o 
  -7   8   7       67.27       73.78      8.69 o 
  -6   8   7       82.07       96.54      6.69 o 
  -5   8   7        0.29       -0.71      3.52 o 
  -4   8   7       64.69       58.73      4.26 o 
  -3   8   7      513.72      489.40     12.61 o 
  -2   8   7       56.49       59.57      3.69 o 
  -1   8   7      319.52      295.64      7.47 o 
   0   8   7       13.73       11.57      2.50 o 
   1   8   7      468.32      458.60     12.77 o 
   2   8   7      127.56      120.12      5.93 o 
   3   8   7        0.39        0.07      2.36 o 
   4   8   7       49.41       47.95      3.23 o 
   5   8   7        0.34       -2.28      2.40 o 
   6   8   7        7.92        8.91      3.50 o 
   7   8   7        0.07       -0.10      4.89 o 
  -7   9   7       59.37       46.33      7.01 o 
  -6   9   7       34.02       40.94      6.06 o 
  -5   9   7        8.52        3.01      4.73 o 
  -4   9   7        0.06        0.45      3.49 o 
  -3   9   7       77.40       74.13      6.38 o 
  -2   9   7        2.42        0.33      2.98 o 
  -1   9   7       65.70       62.97      3.92 o 
   0   9   7       14.84       11.84      3.18 o 
   1   9   7      396.25      395.87     11.69 o 
   2   9   7       98.57      106.92      5.51 o 
   3   9   7       91.01       98.56      5.40 o 
   4   9   7        0.58       -3.39      3.03 o 
   5   9   7       13.07        7.67      3.47 o 
   6   9   7       67.42       69.63      8.01 o 
   7   9   7       50.70       78.81     10.71 o 
  -6  10   7        5.83        2.08      7.16 o 
  -5  10   7      142.10      167.53      9.55 o 
  -4  10   7       39.12       38.10      5.63 o 
  -3  10   7        0.37       -4.61      3.07 o 
  -2  10   7        5.91        1.71      2.92 o 
  -1  10   7       43.34       46.86      3.82 o 
   0  10   7      147.58      158.68      6.82 o 
   1  10   7      452.08      465.66     13.49 o 
   2  10   7       54.25       49.48      4.37 o 
   3  10   7       40.64       39.31      4.33 o 
   4  10   7        1.56        7.04      4.35 o 
   5  10   7       34.12       43.48      4.42 o 
   6  10   7       14.74       13.82      6.66 o 
  -6  11   7       69.62       72.39     10.05 o 
  -5  11   7        2.40       -4.20      5.42 o 
  -4  11   7       88.57      100.23      8.79 o 
  -3  11   7       21.07       12.07      3.34 o 
  -2  11   7        1.61       -4.51      3.01 o 
  -1  11   7        1.99       -3.53      3.27 o 
   0  11   7      161.34      173.80      7.28 o 
   1  11   7       54.47       61.52      5.20 o 
   2  11   7       64.67       64.63      5.03 o 
   3  11   7       12.53        9.81      4.00 o 
   4  11   7       45.62       46.27      5.02 o 
   5  11   7       11.73        8.08      4.37 o 
  -5  12   7        0.39       -6.81      5.74 o 
  -4  12   7       56.77       62.98      5.79 o 
  -3  12   7       57.16       57.15      4.63 o 
  -2  12   7       11.72       12.74      3.58 o 
  -1  12   7       11.77        4.15      3.65 o 
   0  12   7        0.00       -5.07      3.38 o 
   1  12   7       13.32       15.11      3.92 o 
   2  12   7       50.95       63.19      5.24 o 
   3  12   7      217.39      281.04     10.31 o 
   4  12   7        0.36        6.14      4.48 o 
  -3  13   7        2.45       -1.05      3.97 o 
  -2  13   7        5.27        2.99      6.23 o 
  -1  13   7        0.61       -3.85      3.75 o 
   0  13   7       10.11        6.23      3.99 o 
   1  13   7        0.04       -5.48      3.65 o 
   2  13   7        5.62        4.48      4.21 o 
   3  13   7        1.30        0.68      4.40 o 
   0  14   7        0.21       -6.12      4.08 o 
  -9   0   8      276.58      269.54     17.21 o 
  -8   0   8      317.96      326.85     24.64 o 
  -7   0   8      120.52      124.12     10.59 o 
  -6   0   8       15.48        3.04      4.90 o 
  -5   0   8     1151.94     1278.27     40.57 o 
  -4   0   8     1346.60     1642.32     50.94 o 
  -3   0   8        1.85        8.48      3.60 o 
  -2   0   8     7683.37    10296.43    304.44 o 
  -1   0   8      402.62      641.42     25.32 o 
   0   0   8      505.49      646.66     17.53 o 
   1   0   8       29.83       25.99      4.87 o 
   2   0   8      537.86      514.30     18.37 o 
   3   0   8      842.46      772.20     27.00 o 
   4   0   8       80.33       69.15      5.32 o 
   5   0   8       58.07       63.11      4.21 o 
   6   0   8       17.81       14.58      5.37 o 
   7   0   8        4.90       -3.61      4.62 o 
   8   0   8       36.51       33.17      8.16 o 
   9   0   8       94.78      125.27     12.87 o 
  -9   1   8       66.88       65.88      7.35 o 
  -8   1   8      365.94      354.85     12.01 o 
  -7   1   8        0.93       -5.27      3.52 o 
  -6   1   8      158.49      159.32      6.93 o 
  -5   1   8        8.84       13.45      3.18 o 
  -4   1   8      409.49      560.65     14.99 o 
  -3   1   8      482.23      568.17     17.95 o 
  -2   1   8      343.19      417.27     11.93 o 
  -1   1   8     1337.72     1713.24     51.53 o 
   0   1   8      476.49      407.65      9.38 o 
   1   1   8     6239.99     6103.92    138.52 o 
   2   1   8      321.88      303.05      7.67 o 
   3   1   8        5.21        1.41      1.72 o 
   4   1   8      288.91      258.48      7.85 o 
   5   1   8       12.41       11.40      2.02 o 
   6   1   8      184.31      166.33      6.68 o 
   7   1   8       34.13       28.39      3.99 o 
   8   1   8      134.22      137.43      8.36 o 
   9   1   8       21.37       22.36      6.26 o 
  -9   2   8      115.33      125.13      7.68 o 
  -8   2   8        0.40       -0.99      4.20 o 
  -7   2   8      132.35      129.26      6.73 o 
  -6   2   8        7.64        5.39      3.53 o 
  -5   2   8       36.52       44.49      3.97 o 
  -4   2   8        3.60       -0.67      2.41 o 
  -3   2   8       73.68      116.61      4.79 o 
  -2   2   8      152.75      248.88      8.95 o 
  -1   2   8       64.23       89.26      4.46 o 
   0   2   8      756.55      848.20     24.89 o 
   1   2   8      171.92      246.26      5.42 o 
   2   2   8      318.86      331.46      8.82 o 
   3   2   8        1.14        0.95      1.80 o 
   4   2   8      109.26      107.94      3.19 o 
   5   2   8        0.18       -2.42      1.62 o 
   6   2   8       22.81       12.75      9.27 o 
   7   2   8       13.81        7.53      3.55 o 
   8   2   8        3.26       -5.16      4.69 o 
   9   2   8       36.93       40.36      6.86 o 
  -9   3   8      260.31      275.58     10.81 o 
  -8   3   8      153.89      157.00      7.91 o 
  -7   3   8       46.82       56.26      5.20 o 
  -6   3   8        3.60        6.39      3.47 o 
  -5   3   8      168.16      176.87      6.90 o 
  -4   3   8      374.78      346.79      9.11 o 
  -3   3   8      215.92      270.70      8.81 o 
  -2   3   8      676.90      686.22     17.00 o 
  -1   3   8       40.72       61.62      3.34 o 
   0   3   8      688.41      743.24     23.07 o 
   1   3   8     2051.49     2168.00     38.63 o 
   2   3   8      241.36      257.14      5.93 o 
   3   3   8       50.93       44.39      1.94 o 
   4   3   8       13.74       16.78      1.81 o 
   5   3   8       79.66       85.71      3.22 o 
   6   3   8      303.25      293.23      8.73 o 
   7   3   8       32.27       27.09      4.11 o 
   8   3   8      118.78      125.98      8.32 o 
   9   3   8        6.48        2.76      5.47 o 
  -9   4   8       22.37       18.44      5.29 o 
  -8   4   8       51.68       52.78      5.60 o 
  -7   4   8       62.93       78.17      5.60 o 
  -6   4   8      359.71      357.05     11.31 o 
  -5   4   8      270.93      254.32      8.64 o 
  -4   4   8     1000.28     1020.93     24.70 o 
  -3   4   8        6.44        8.72      1.56 o 
  -2   4   8      316.72      345.55      9.35 o 
  -1   4   8      560.63      533.62     13.59 o 
   0   4   8      343.77      362.34      8.76 o 
   1   4   8     2765.10     2766.43     65.42 o 
   2   4   8       76.22       61.83      2.45 o 
   3   4   8     1512.49     1447.70     28.90 o 
   4   4   8       37.68       41.03      2.51 o 
   5   4   8      521.76      529.54     11.70 o 
   6   4   8        0.00       -4.29      2.86 o 
   7   4   8      171.14      182.26      6.98 o 
   8   4   8      160.96      174.02     14.40 o 
  -8   5   8      203.35      193.30      8.71 o 
  -7   5   8        9.06       11.57      4.14 o 
  -6   5   8      252.75      238.98      8.73 o 
  -5   5   8      206.85      192.25      7.40 o 
  -4   5   8        8.78        9.41      2.17 o 
  -3   5   8      273.51      277.24      7.08 o 
  -2   5   8      139.60      139.25      5.00 o 
  -1   5   8        3.60        7.77      1.70 o 
   0   5   8     1389.99     1437.39     29.30 o 
   1   5   8       12.73        5.02      1.27 o 
   2   5   8      462.06      435.82      9.81 o 
   3   5   8     1039.03     1013.89     18.93 o 
   4   5   8      171.52      143.70      4.15 o 
   5   5   8        3.82       -3.36      2.31 o 
   6   5   8        1.39       -4.69      3.13 o 
   7   5   8        9.21       -1.76      3.31 o 
   8   5   8      142.02      159.83      9.03 o 
  -8   6   8       31.02       24.89      4.96 o 
  -7   6   8       55.31       59.93      5.39 o 
  -6   6   8      102.87       91.98      5.76 o 
  -5   6   8        2.82       -2.29      3.96 o 
  -4   6   8      317.78      307.33      8.67 o 
  -3   6   8       28.91       33.49      2.55 o 
  -2   6   8      331.55      305.77      8.87 o 
  -1   6   8      623.14      578.28     13.65 o 
   0   6   8      284.10      258.57      5.88 o 
   1   6   8       22.53       28.94      2.06 o 
   2   6   8      211.69      215.85      5.85 o 
   3   6   8      782.93      822.06     19.47 o 
   4   6   8     1087.90     1109.67     20.86 o 
   5   6   8        0.55       -3.45      2.30 o 
   6   6   8       72.97       74.90      5.05 o 
   7   6   8        0.09       -0.88      3.38 o 
   8   6   8        3.78       -6.92      4.62 o 
  -8   7   8       25.26       31.76      6.00 o 
  -7   7   8        0.96       -2.26      4.56 o 
  -6   7   8        1.12       -3.12      3.99 o 
  -5   7   8      239.61      209.98      7.70 o 
  -4   7   8       80.17       76.02      4.61 o 
  -3   7   8       74.79       75.11      3.56 o 
  -2   7   8        6.95        6.80      2.41 o 
  -1   7   8      158.86      163.56      5.27 o 
   0   7   8      256.29      236.56      5.63 o 
   1   7   8        8.50        8.11      2.14 o 
   2   7   8      503.94      484.07     10.42 o 
   3   7   8      751.63      744.84     14.54 o 
   4   7   8      550.48      593.97     13.63 o 
   5   7   8        0.04       -3.19      2.13 o 
   6   7   8      122.31      139.01      6.97 o 
   7   7   8      100.49      114.02      7.91 o 
   8   7   8        0.43       -2.60      7.50 o 
  -7   8   8       24.93       30.65      5.54 o 
  -6   8   8        0.05       -2.04      4.11 o 
  -5   8   8        1.35       -1.89      3.73 o 
  -4   8   8      241.45      223.85     11.38 o 
  -3   8   8       64.74       70.22      4.06 o 
  -2   8   8       81.56       80.93      4.27 o 
  -1   8   8      133.22      122.89      4.48 o 
   0   8   8        2.25       -3.51      2.34 o 
   1   8   8       10.06        9.10      3.36 o 
   2   8   8      225.87      212.50      7.51 o 
   3   8   8     1045.43     1057.70     24.56 o 
   4   8   8      155.99      156.80      5.17 o 
   5   8   8      272.90      297.80      9.07 o 
   6   8   8       12.44        6.88      4.16 o 
   7   8   8        5.36        7.37      5.17 o 
  -7   9   8        0.77       -5.34      5.52 o 
  -6   9   8       92.48       99.37      9.51 o 
  -5   9   8       24.20       23.58      5.26 o 
  -4   9   8       40.55       48.96      5.62 o 
  -3   9   8      279.50      289.76      9.48 o 
  -2   9   8      212.80      196.61      7.34 o 
  -1   9   8        0.46       -4.23      2.82 o 
   0   9   8      503.11      480.68     13.56 o 
   1   9   8      312.18      306.46      9.73 o 
   2   9   8      564.00      625.44     16.99 o 
   3   9   8      178.97      151.37      6.68 o 
   4   9   8       60.14       65.87      4.81 o 
   5   9   8       18.53       21.88      4.30 o 
   6   9   8        5.96        1.74      6.00 o 
   7   9   8        8.73        7.82      8.53 o 
  -6  10   8       26.64       42.40      6.64 o 
  -5  10   8       10.58        3.81      5.01 o 
  -4  10   8       51.86       52.03      8.42 o 
  -3  10   8        0.07       -4.56      3.04 o 
  -2  10   8       15.99       14.20      3.12 o 
  -1  10   8       42.42       42.64      3.73 o 
   0  10   8       82.74       72.21      4.87 o 
   1  10   8      393.87      425.57     12.60 o 
   2  10   8       10.36        0.86      3.37 o 
   3  10   8       12.37        9.21      3.60 o 
   4  10   8       42.19       46.82      4.74 o 
   5  10   8       79.20      101.05      7.26 o 
   6  10   8      239.45      343.96     22.18 o 
  -5  11   8       44.09       59.48      7.03 o 
  -4  11   8       30.57       29.27      8.72 o 
  -3  11   8        3.72        0.20      3.16 o 
  -2  11   8        3.87        3.24      3.10 o 
  -1  11   8       35.16       37.40      3.90 o 
   0  11   8      115.52      110.52      6.00 o 
   1  11   8        1.33        1.37      3.50 o 
   2  11   8       23.53       34.66      4.34 o 
   3  11   8       35.71       40.60      4.62 o 
   4  11   8       11.88        8.11      4.38 o 
   5  11   8       31.86       39.21      5.93 o 
  -4  12   8        2.27       -2.97      4.10 o 
  -3  12   8        0.19       -3.15      3.33 o 
  -2  12   8        0.66       -4.36      3.19 o 
  -1  12   8       42.76       47.01      4.65 o 
   0  12   8       17.90       17.42      4.07 o 
   1  12   8        9.15        7.81      3.87 o 
   2  12   8       32.34       40.83      5.18 o 
   3  12   8       95.14      120.89      7.44 o 
   4  12   8       15.60       30.35      4.95 o 
  -3  13   8        0.07       -5.22      3.48 o 
  -2  13   8        6.28        4.38      5.31 o 
  -1  13   8        1.19       -2.58      5.88 o 
   0  13   8        1.46       -2.04      3.72 o 
   1  13   8       14.34       10.31      4.20 o 
   2  13   8       31.68       32.79      4.88 o 
   3  13   8        7.34       13.38      4.72 o 
  -9   1   9        0.06       -5.34      5.29 o 
  -8   1   9       71.65       78.75      6.09 o 
  -7   1   9        7.61        6.79      3.87 o 
  -6   1   9       62.01       61.37      4.78 o 
  -5   1   9       98.94      110.07      5.55 o 
  -4   1   9        6.92        8.66      2.69 o 
  -3   1   9       21.53       27.10      3.48 o 
  -2   1   9     2988.12     4232.35    107.66 o 
  -1   1   9      980.07     1124.85     34.49 o 
   0   1   9      818.36      947.70     19.16 o 
   1   1   9      508.16      531.71     13.19 o 
   2   1   9       47.46       60.36      2.84 o 
   3   1   9       24.35       31.77      2.69 o 
   4   1   9      273.56      287.27      8.60 o 
   5   1   9       47.37       60.34      4.00 o 
   6   1   9       89.80       92.35      6.21 o 
   7   1   9       31.49       35.27      4.23 o 
   8   1   9       28.47       29.54      5.73 o 
   9   1   9       74.44       90.89      8.19 o 
  -9   2   9      165.18      177.93      8.65 o 
  -8   2   9      119.61      125.57      7.18 o 
  -7   2   9      238.29      242.25      9.06 o 
  -6   2   9       22.40       21.61      3.96 o 
  -5   2   9      266.62      275.68      9.09 o 
  -4   2   9      142.67      185.70      6.67 o 
  -3   2   9        7.54        5.32      1.98 o 
  -2   2   9     2941.99     3321.61     81.68 o 
  -1   2   9     3395.22     4087.79    102.20 o 
   0   2   9        6.86        2.69      1.39 o 
   1   2   9      830.73      907.11     22.81 o 
   2   2   9      161.04      165.79      5.41 o 
   3   2   9      362.64      357.38      9.77 o 
   4   2   9       67.50       81.21      3.35 o 
   5   2   9      136.30      135.12      5.72 o 
   6   2   9      314.89      331.73     10.30 o 
   7   2   9       66.48       72.13      5.13 o 
   8   2   9      111.95      133.16     10.31 o 
   9   2   9       11.62       12.51      5.98 o 
  -9   3   9       65.57       74.91      6.50 o 
  -8   3   9       33.38       33.91      5.10 o 
  -7   3   9       62.21       63.68      5.43 o 
  -6   3   9      124.90      122.21      6.28 o 
  -5   3   9       22.67       20.70      3.54 o 
  -4   3   9     1203.28     1356.23     30.53 o 
  -3   3   9       19.63       18.90      2.10 o 
  -2   3   9      383.32      505.74     12.14 o 
  -1   3   9       40.23       59.37      3.26 o 
   0   3   9     2107.93     2254.47     48.66 o 
   1   3   9      182.47      214.28      5.94 o 
   2   3   9      263.67      269.16      6.37 o 
   3   3   9       37.02       39.72      2.12 o 
   4   3   9        1.11        0.65      1.55 o 
   5   3   9        3.02        2.74      2.71 o 
   6   3   9      391.50      417.34     11.27 o 
   7   3   9        0.39       -0.49      4.01 o 
   8   3   9       29.84       13.69      6.88 o 
  -8   4   9        7.16        4.83      4.42 o 
  -7   4   9        7.38        4.76      3.97 o 
  -6   4   9       56.40       51.47      4.71 o 
  -5   4   9      352.08      331.55     10.44 o 
  -4   4   9      319.60      306.79      8.47 o 
  -3   4   9       74.55       76.70      3.37 o 
  -2   4   9       13.28       28.26      2.36 o 
  -1   4   9      371.07      398.67     11.49 o 
   0   4   9      204.69      221.62      6.66 o 
   1   4   9     1029.05     1012.98     19.54 o 
   2   4   9        6.87       10.24      1.55 o 
   3   4   9       89.65      109.16      3.60 o 
   4   4   9       98.62       82.94      3.03 o 
   5   4   9        6.19        5.11      3.09 o 
   6   4   9       18.01       10.98      3.29 o 
   7   4   9      381.38      385.87     11.06 o 
   8   4   9       17.78       10.09      4.78 o 
  -8   5   9        1.28       -2.24      4.22 o 
  -7   5   9      194.28      195.80      8.25 o 
  -6   5   9      372.98      350.98     11.26 o 
  -5   5   9     1028.59      945.97     24.52 o 
  -4   5   9     2156.14     2168.66     48.05 o 
  -3   5   9      793.13      749.36     17.63 o 
  -2   5   9       88.55       75.23      3.83 o 
  -1   5   9        4.95        2.86      1.72 o 
   0   5   9       93.73       72.57      3.10 o 
   1   5   9     1795.14     1826.02     44.11 o 
   2   5   9       59.90       53.20      2.47 o 
   3   5   9      168.47      168.90      4.75 o 
   4   5   9      229.80      233.05      5.64 o 
   5   5   9        0.21       -4.37      2.95 o 
   6   5   9        6.45        2.12      3.35 o 
   7   5   9        6.90        7.27      3.64 o 
   8   5   9      208.96      221.84      9.58 o 
  -8   6   9       49.95       46.31      5.58 o 
  -7   6   9        2.55       -1.97      3.89 o 
  -6   6   9      123.09      114.42      7.55 o 
  -5   6   9       22.12       25.68      3.78 o 
  -4   6   9     1124.47     1039.36     26.83 o 
  -3   6   9      477.55      489.74     11.52 o 
  -2   6   9       32.51       32.35      2.95 o 
  -1   6   9        9.33        6.26      1.92 o 
   0   6   9      144.19      114.87      3.47 o 
   1   6   9      154.85      148.55      6.03 o 
   2   6   9      652.26      654.54     15.62 o 
   3   6   9      336.53      310.77      7.34 o 
   4   6   9      349.16      384.42      8.34 o 
   5   6   9       52.40       68.99      4.57 o 
   6   6   9       77.50       91.73      5.45 o 
   7   6   9       20.49       18.03      3.90 o 
   8   6   9        5.17       -5.84      3.89 o 
  -8   7   9        0.70        7.74      5.43 o 
  -7   7   9       37.89       32.65      5.55 o 
  -6   7   9      133.55      133.73      7.52 o 
  -5   7   9        1.02       -2.56      3.61 o 
  -4   7   9      579.76      521.42     14.74 o 
  -3   7   9      413.90      377.73     10.08 o 
  -2   7   9      790.18      750.63     17.61 o 
  -1   7   9        0.00       -0.85      1.76 o 
   0   7   9      133.51      121.26      3.76 o 
   1   7   9      118.26      114.57      4.02 o 
   2   7   9       70.98       69.38      3.10 o 
   3   7   9       41.20       41.19      2.95 o 
   4   7   9       11.63       11.33      2.45 o 
   5   7   9      104.31      121.06      5.74 o 
   6   7   9        0.32       -3.69      3.62 o 
   7   7   9       28.90       31.08      5.87 o 
  -7   8   9       63.61       67.99     10.13 o 
  -6   8   9       16.26       18.63      4.84 o 
  -5   8   9      295.84      275.46     12.60 o 
  -4   8   9      202.98      188.31      9.32 o 
  -3   8   9       85.14       76.34      4.25 o 
  -2   8   9      301.52      279.49      8.36 o 
  -1   8   9     1772.76     1689.45     34.48 o 
   0   8   9       10.20        2.43      2.13 o 
   1   8   9       16.19       11.81      3.04 o 
   2   8   9       48.93       47.30      4.47 o 
   3   8   9      119.10      122.27      4.81 o 
   4   8   9        1.67       -1.63      2.10 o 
   5   8   9       19.84       14.54      4.09 o 
   6   8   9        3.06        2.07      4.14 o 
   7   8   9       10.11        7.88      4.75 o 
  -7   9   9       62.45       64.80      7.70 o 
  -6   9   9       96.74      113.04      8.40 o 
  -5   9   9        9.94        6.14      9.40 o 
  -4   9   9       18.34       16.77      5.10 o 
  -3   9   9       79.25       80.80      4.89 o 
  -2   9   9        3.06       -0.78      3.09 o 
  -1   9   9      132.14      123.77      5.31 o 
   0   9   9       21.55        9.50      3.39 o 
   1   9   9      108.27      112.31      5.66 o 
   2   9   9       85.59       87.93      5.14 o 
   3   9   9       21.04       15.35      3.64 o 
   4   9   9       71.90       80.28      5.28 o 
   5   9   9       45.34       42.95      7.09 o 
   6   9   9       36.57       51.06      7.87 o 
  -6  10   9      115.49      126.77     12.37 o 
  -5  10   9       29.29       36.36     10.84 o 
  -4  10   9      204.50      225.32     10.83 o 
  -3  10   9       14.89       18.88      4.91 o 
  -2  10   9      247.13      243.35      7.67 o 
  -1  10   9      182.94      171.54      6.34 o 
   0  10   9        2.79       -4.75      3.17 o 
   1  10   9       27.24       15.31      3.70 o 
   2  10   9       21.06       12.86      3.68 o 
   3  10   9        0.45       -0.55      3.49 o 
   4  10   9        9.81        2.35      3.80 o 
   5  10   9        0.11       -8.03      5.81 o 
   6  10   9        1.33        4.31      6.68 o 
  -5  11   9       70.02       82.86      9.77 o 
  -4  11   9        2.43       -0.69      4.86 o 
  -3  11   9       58.07       58.87      4.46 o 
  -2  11   9       72.27       77.51      4.68 o 
  -1  11   9        9.27       11.68      3.34 o 
   0  11   9       43.43       45.06      4.50 o 
   1  11   9        1.29       -2.97      3.39 o 
   2  11   9       59.55       57.69      4.92 o 
   3  11   9       42.50       46.00      4.88 o 
   4  11   9       39.87       50.04      5.82 o 
   5  11   9       50.66       61.42      8.38 o 
  -4  12   9       29.71       27.39      6.01 o 
  -3  12   9      114.39      139.17      6.30 o 
  -2  12   9       12.50        5.40      3.45 o 
  -1  12   9       15.11       10.33      4.27 o 
   0  12   9       10.48       10.97      4.87 o 
   1  12   9        2.08       -1.31      3.68 o 
   2  12   9       61.61       68.49      5.46 o 
   3  12   9       59.16       70.39      5.72 o 
   4  12   9       15.03       19.93      5.54 o 
  -3  13   9        1.56       -5.22      4.18 o 
  -2  13   9        0.57       -6.46      4.83 o 
  -1  13   9        0.31       -2.42      3.81 o 
   0  13   9        1.10       -1.73      3.86 o 
   1  13   9        7.10       -3.65      4.08 o 
   2  13   9       36.31       58.46      6.01 o 
  -9   0  10        8.38        5.10      9.42 o 
  -8   0  10        0.49       -2.14      6.76 o 
  -7   0  10      516.98      484.30     23.31 o 
  -6   0  10     1233.99     1214.71     39.29 o 
  -5   0  10       37.12       39.18      5.10 o 
  -4   0  10       33.11       36.10      4.42 o 
  -3   0  10      239.24      352.51     18.77 o 
  -2   0  10      268.21      372.52     15.62 o 
  -1   0  10     2306.57     2656.14     79.68 o 
   0   0  10     2103.12     2497.21     77.18 o 
   1   0  10     1596.60     1467.77     49.15 o 
   2   0  10      778.93      881.52     30.55 o 
   3   0  10     5840.68     5840.95    191.38 o 
   4   0  10      340.78      340.27     13.87 o 
   5   0  10      114.94      103.59      7.07 o 
   6   0  10      251.31      237.51     11.87 o 
   7   0  10       45.15       41.95      9.97 o 
   8   0  10       23.00       10.36      9.45 o 
  -9   1  10      177.03      172.65      9.74 o 
  -8   1  10      101.50      105.31      7.37 o 
  -7   1  10      226.86      231.92      8.85 o 
  -6   1  10       50.65       43.27      4.58 o 
  -5   1  10      500.87      510.01     14.27 o 
  -4   1  10        0.39       -2.91      2.45 o 
  -3   1  10      313.75      381.15     13.04 o 
  -2   1  10      817.89      912.40     24.27 o 
  -1   1  10      516.99      622.03     19.82 o 
   0   1  10      600.75      621.49     13.86 o 
   1   1  10        0.07        1.79      1.68 o 
   2   1  10     1319.35     1406.34     33.61 o 
   3   1  10      151.37      198.12      7.52 o 
   4   1  10        0.15        0.10      2.21 o 
   5   1  10       23.19       21.42      3.21 o 
   6   1  10      181.81      188.25      9.76 o 
   7   1  10        2.12       -3.41      3.49 o 
   8   1  10       63.65       73.52      8.41 o 
  -9   2  10        1.48        2.60      5.42 o 
  -8   2  10      102.36      112.35      6.80 o 
  -7   2  10      128.42      118.80      6.68 o 
  -6   2  10      126.81      112.47      6.20 o 
  -5   2  10        1.62       -4.26      2.84 o 
  -4   2  10       17.85       31.24      3.40 o 
  -3   2  10      104.60      105.71      5.07 o 
  -2   2  10     1549.66     1934.03     45.13 o 
  -1   2  10      557.19      663.92     18.39 o 
   0   2  10      628.76      734.91     16.18 o 
   1   2  10     1420.27     1407.84     31.90 o 
   2   2  10      430.82      430.47     11.23 o 
   3   2  10      200.98      222.07      6.55 o 
   4   2  10      190.67      180.65      5.96 o 
   5   2  10        4.96        3.57      2.83 o 
   6   2  10        0.18       -4.53      3.25 o 
   7   2  10      144.32      144.86      6.79 o 
   8   2  10      127.96      146.54      8.22 o 
  -9   3  10       38.28       42.33      5.79 o 
  -8   3  10       62.55       69.39      5.92 o 
  -7   3  10       54.94       50.47      5.13 o 
  -6   3  10      142.31      136.25      7.11 o 
  -5   3  10        0.16       -3.82      3.02 o 
  -4   3  10        8.69        4.83      2.21 o 
  -3   3  10       80.04       84.43      3.46 o 
  -2   3  10       67.05       73.74      3.59 o 
  -1   3  10        5.80        1.31      1.98 o 
   0   3  10        3.90        4.00      1.53 o 
   1   3  10        0.00       -1.68      1.12 o 
   2   3  10       73.66       71.67      2.58 o 
   3   3  10     1410.13     1408.09     33.48 o 
   4   3  10        7.78        4.01      2.45 o 
   5   3  10     1162.93     1164.91     26.52 o 
   6   3  10      216.59      227.82      8.19 o 
   7   3  10       46.06       51.55      7.40 o 
   8   3  10        9.08       -3.43      4.54 o 
  -8   4  10       25.00       22.93      4.89 o 
  -7   4  10      217.24      200.37      8.35 o 
  -6   4  10       23.82       22.25      4.03 o 
  -5   4  10      269.97      268.99      9.14 o 
  -4   4  10       17.14       18.22      2.62 o 
  -3   4  10      190.23      188.39      9.76 o 
  -2   4  10      602.19      602.47     15.40 o 
  -1   4  10      146.48      168.76      5.54 o 
   0   4  10     1198.06     1267.61     31.13 o 
   1   4  10      641.62      670.78     13.34 o 
   2   4  10      163.86      157.34      5.35 o 
   3   4  10        4.41        0.48      1.58 o 
   4   4  10       88.53       86.27      3.84 o 
   5   4  10     1348.82     1405.70     33.91 o 
   6   4  10      138.36      152.77      6.24 o 
   7   4  10      176.21      180.30      7.64 o 
   8   4  10       63.23       69.42      7.53 o 
  -8   5  10       63.59       61.10      5.97 o 
  -7   5  10       39.66       34.59      4.74 o 
  -6   5  10      202.31      185.93      7.69 o 
  -5   5  10      240.82      234.69      8.39 o 
  -4   5  10       47.09       49.85      3.51 o 
  -3   5  10      334.30      307.00      8.92 o 
  -2   5  10       88.82       92.76      4.34 o 
  -1   5  10      893.71      936.65     21.14 o 
   0   5  10      217.05      210.37      8.24 o 
   1   5  10        1.49        1.44      1.63 o 
   2   5  10       45.31       49.90      2.48 o 
   3   5  10      279.72      265.31      6.53 o 
   4   5  10        6.57        2.16      2.55 o 
   5   5  10      417.87      442.09     12.51 o 
   6   5  10      613.63      665.85     16.57 o 
   7   5  10      103.86      114.80      5.91 o 
   8   5  10       32.39       50.48      5.76 o 
  -8   6  10       18.12       13.16      4.78 o 
  -7   6  10        0.01       -5.63      3.76 o 
  -6   6  10      281.62      262.48      9.41 o 
  -5   6  10        0.18        0.32      3.22 o 
  -4   6  10      143.81      127.77      5.17 o 
  -3   6  10      634.55      585.44     14.43 o 
  -2   6  10      133.03      134.70      5.42 o 
  -1   6  10       46.33       39.03      2.74 o 
   0   6  10       37.79       42.50      2.33 o 
   1   6  10       69.60       64.61      3.46 o 
   2   6  10       87.57       82.10      3.68 o 
   3   6  10      107.37      109.66      3.90 o 
   4   6  10      910.38      919.13     20.63 o 
   5   6  10      494.18      531.43     14.52 o 
   6   6  10      284.93      309.34     10.02 o 
   7   6  10       66.36       72.22      5.17 o 
   8   6  10       26.92       33.90      5.04 o 
  -7   7  10       27.12       18.43      6.23 o 
  -6   7  10       10.82        6.71      5.10 o 
  -5   7  10        0.04       -2.67      3.82 o 
  -4   7  10       15.42       10.29      3.72 o 
  -3   7  10       83.63       81.54      4.97 o 
  -2   7  10     1676.51     1582.71     35.32 o 
  -1   7  10       19.72       14.80      2.32 o 
   0   7  10       38.05       39.74      2.41 o 
   1   7  10       23.38       25.15      2.37 o 
   2   7  10      169.40      169.23      5.38 o 
   3   7  10       91.19       86.79      3.85 o 
   4   7  10       77.90       81.67      4.13 o 
   5   7  10      114.03      129.42      5.97 o 
   6   7  10       33.72       38.78      4.76 o 
   7   7  10       78.62       97.12      7.72 o 
  -7   8  10        4.08        7.05      5.34 o 
  -6   8  10       18.67       11.48      5.10 o 
  -5   8  10      107.11      104.83      6.76 o 
  -4   8  10        3.54       -0.60      3.03 o 
  -3   8  10       41.15       33.74      3.43 o 
  -2   8  10      366.24      336.90     10.38 o 
  -1   8  10      344.14      347.66      8.69 o 
   0   8  10      270.38      254.84      6.87 o 
   1   8  10        4.64       -2.11      2.77 o 
   2   8  10       85.62       77.79      4.68 o 
   3   8  10      253.84      283.89      8.65 o 
   4   8  10       12.58        2.14      2.91 o 
   5   8  10       61.55       48.98      5.05 o 
   6   8  10       14.43       13.27      4.57 o 
   7   8  10       43.81       55.24      6.05 o 
  -6   9  10       14.14       -0.94      7.08 o 
  -5   9  10       27.54       30.61      7.54 o 
  -4   9  10        9.82       16.85      4.74 o 
  -3   9  10        8.63        2.93      3.20 o 
  -2   9  10       24.35       19.27      3.67 o 
  -1   9  10        1.25       -3.24      2.73 o 
   0   9  10      101.49      100.52      4.88 o 
   1   9  10       66.73       62.44      4.56 o 
   2   9  10      325.81      314.87     10.09 o 
   3   9  10       13.38       13.69      3.60 o 
   4   9  10        2.95       -4.23      3.38 o 
   5   9  10       12.65        2.18      6.01 o 
   6   9  10       40.18       38.70      7.62 o 
  -6  10  10       10.69        1.62      5.77 o 
  -5  10  10        0.92        2.34      6.62 o 
  -4  10  10       62.23       73.90      7.72 o 
  -3  10  10        7.22        2.92      3.46 o 
  -2  10  10       13.36       13.65      3.25 o 
  -1  10  10       14.72       15.55      3.24 o 
   0  10  10       42.88       46.68      4.59 o 
   1  10  10       11.56        6.94      3.51 o 
   2  10  10       26.61       31.16      4.31 o 
   3  10  10       63.23       62.13      4.97 o 
   4  10  10       26.67       33.02      5.36 o 
   5  10  10       12.22        4.24      6.51 o 
   6  10  10        0.03       -1.55      6.74 o 
  -5  11  10       52.02       66.53      9.38 o 
  -4  11  10       99.47      123.95      9.93 o 
  -3  11  10       42.43       53.39      4.33 o 
  -2  11  10        3.48        2.38      3.15 o 
  -1  11  10       42.43       45.69      4.11 o 
   0  11  10        4.13        0.93      3.59 o 
   1  11  10        9.52        7.37      4.42 o 
   2  11  10       19.72       19.56      4.19 o 
   3  11  10        1.97        2.06      3.83 o 
   4  11  10        2.05       -8.80      5.87 o 
   5  11  10        0.80       -9.60      6.40 o 
  -4  12  10        3.65       -3.21      4.18 o 
  -3  12  10        0.06       -3.44      3.90 o 
  -2  12  10        0.08       -4.85      3.23 o 
  -1  12  10        1.71       -3.64      3.60 o 
   0  12  10        3.57       -3.62      3.88 o 
   1  12  10        6.91        0.94      3.94 o 
   2  12  10        4.93       -5.92      3.94 o 
   3  12  10        1.37       -0.47      5.30 o 
   4  12  10        8.19        0.09      6.59 o 
  -2  13  10        1.12       -4.64      3.66 o 
  -1  13  10        9.92        8.76      4.09 o 
   0  13  10        2.39       -4.95      3.94 o 
   1  13  10        1.59       -4.09      4.04 o 
   2  13  10        0.00        6.41      4.46 o 
  -9   1  11       30.49       36.27      6.35 o 
  -8   1  11       19.21       12.25      5.18 o 
  -7   1  11       55.25       52.69      5.09 o 
  -6   1  11      175.13      168.51      7.30 o 
  -5   1  11      123.29      135.83      6.32 o 
  -4   1  11      273.28      333.02     12.32 o 
  -3   1  11       86.59       96.93      5.04 o 
  -2   1  11        6.12       16.18      2.84 o 
  -1   1  11      207.69      272.66      8.37 o 
   0   1  11        3.59       -0.80      1.46 o 
   1   1  11       21.65       24.64      3.05 o 
   2   1  11      236.28      217.27      6.78 o 
   3   1  11      419.07      444.08     12.04 o 
   4   1  11        2.48        2.83      2.42 o 
   5   1  11       84.61       85.20      4.82 o 
   6   1  11        1.96        1.80      4.13 o 
   7   1  11        1.51       -6.80      5.21 o 
   8   1  11       42.97       48.21      5.90 o 
  -8   2  11        5.25        1.15      4.29 o 
  -7   2  11       48.24       46.58      5.38 o 
  -6   2  11      123.58      127.12      6.53 o 
  -5   2  11      365.44      379.30     11.52 o 
  -4   2  11       36.31       45.54      3.83 o 
  -3   2  11      594.79      623.26     15.56 o 
  -2   2  11      379.04      405.56     11.84 o 
  -1   2  11      119.09      108.72      4.76 o 
   0   2  11      541.12      598.74     12.62 o 
   1   2  11       96.04      131.38      5.19 o 
   2   2  11      200.70      201.51      6.38 o 
   3   2  11        0.24       -2.96      1.97 o 
   4   2  11       40.35       35.95      3.33 o 
   5   2  11      162.11      158.88      7.77 o 
   6   2  11      146.38      156.29      6.70 o 
   7   2  11        0.17       -3.16      3.66 o 
   8   2  11      107.40      134.07      7.35 o 
  -8   3  11       33.95       36.80      5.31 o 
  -7   3  11        0.96       -4.92      3.71 o 
  -6   3  11       28.53       31.32      4.31 o 
  -5   3  11      184.10      185.68      7.30 o 
  -4   3  11        0.41       -3.87      2.58 o 
  -3   3  11      165.73      181.17      5.41 o 
  -2   3  11      745.48      890.18     21.55 o 
  -1   3  11       56.85       62.27      3.27 o 
   0   3  11     2165.35     2116.68     45.78 o 
   1   3  11        0.91       -0.96      1.25 o 
   2   3  11        4.87       10.62      2.32 o 
   3   3  11       90.58       94.77      4.42 o 
   4   3  11       85.06       84.70      4.23 o 
   5   3  11       11.99       14.23      3.98 o 
   6   3  11        3.12        7.35      3.42 o 
   7   3  11       61.97       81.48      6.27 o 
   8   3  11       37.84       35.68      5.68 o 
  -8   4  11       54.42       46.69      5.55 o 
  -7   4  11      113.60      106.74      6.52 o 
  -6   4  11        5.48        1.56      3.61 o 
  -5   4  11      108.61      126.51      6.18 o 
  -4   4  11       41.40       33.05      3.04 o 
  -3   4  11       52.80       46.13      2.84 o 
  -2   4  11      258.11      265.12      7.09 o 
  -1   4  11       49.64       37.72      2.87 o 
   0   4  11      382.36      406.77      9.96 o 
   1   4  11      879.28      798.60     16.56 o 
   2   4  11      139.17      123.67      3.77 o 
   3   4  11      194.04      179.05      5.45 o 
   4   4  11       47.95       47.09      3.79 o 
   5   4  11      304.69      329.17      9.48 o 
   6   4  11       91.12       91.13      6.90 o 
   7   4  11      122.69      121.80      6.55 o 
   8   4  11       25.39       44.12      5.78 o 
  -8   5  11        7.83        4.25      4.48 o 
  -7   5  11      110.05       94.75      6.36 o 
  -6   5  11       46.38       47.02      4.85 o 
  -5   5  11       15.39       16.30      3.71 o 
  -4   5  11       63.30       66.92      3.94 o 
  -3   5  11        0.09       -3.04      2.03 o 
  -2   5  11      356.49      378.12     10.55 o 
  -1   5  11       58.43       64.40      3.18 o 
   0   5  11      164.07      185.94      6.18 o 
   1   5  11      427.09      418.01      9.38 o 
   2   5  11      319.98      315.92      7.72 o 
   3   5  11      308.52      306.57      7.31 o 
   4   5  11       68.58       69.33      4.38 o 
   5   5  11        3.90       -3.36      3.06 o 
   6   5  11       17.45       16.80      3.70 o 
   7   5  11      103.88      123.07      6.21 o 
   8   5  11       31.84       28.86      5.30 o 
  -8   6  11       18.99       12.08      5.47 o 
  -7   6  11       32.12       31.78      4.94 o 
  -6   6  11      347.63      338.24     11.16 o 
  -5   6  11      102.34      109.03      5.94 o 
  -4   6  11       51.12       49.98      3.62 o 
  -3   6  11      155.87      137.66      5.73 o 
  -2   6  11      756.98      746.23     19.14 o 
  -1   6  11       86.18       79.30      3.41 o 
   0   6  11      120.19      119.39      3.74 o 
   1   6  11       15.40       14.01      2.47 o 
   2   6  11      386.60      353.44     10.14 o 
   3   6  11      168.69      158.68      5.70 o 
   4   6  11        0.81       -4.05      2.70 o 
   5   6  11        9.76        9.67      3.49 o 
   6   6  11        3.61        4.52      3.68 o 
   7   6  11       15.93       16.15      4.02 o 
  -7   7  11      294.35      275.96     16.36 o 
  -6   7  11        6.83        4.32      4.62 o 
  -5   7  11       35.30       42.67      5.17 o 
  -4   7  11      584.20      548.27     17.18 o 
  -3   7  11      643.49      629.78     14.58 o 
  -2   7  11      359.03      342.68      9.31 o 
  -1   7  11      188.85      160.55      5.17 o 
   0   7  11       56.28       44.50      2.64 o 
   1   7  11      615.58      592.72     14.04 o 
   2   7  11      143.93      146.49      5.19 o 
   3   7  11       26.82       25.50      2.78 o 
   4   7  11      500.63      509.54     13.88 o 
   5   7  11        6.15        3.27      3.32 o 
   6   7  11       31.99       42.54      5.04 o 
   7   7  11       45.85       43.20      5.72 o 
  -7   8  11      322.46      344.87     20.07 o 
  -6   8  11       89.32       81.18      6.78 o 
  -5   8  11        9.66        5.93      4.32 o 
  -4   8  11        9.34        5.16      3.77 o 
  -3   8  11        0.12       -1.38      2.74 o 
  -2   8  11      988.66      920.93     23.66 o 
  -1   8  11      183.40      197.28      6.67 o 
   0   8  11      139.11      130.33      4.77 o 
   1   8  11       79.95       78.65      4.11 o 
   2   8  11       44.08       31.21      3.56 o 
   3   8  11       80.12       87.90      4.15 o 
   4   8  11       14.74       13.37      3.51 o 
   5   8  11       49.88       58.88      5.97 o 
   6   8  11        1.01       -3.60      4.33 o 
   7   8  11        0.02       -6.67      5.29 o 
  -6   9  11       13.35        1.03      5.50 o 
  -5   9  11      248.77      236.34     11.12 o 
  -4   9  11       54.76       61.25      6.21 o 
  -3   9  11      273.59      264.91      9.04 o 
  -2   9  11      559.13      540.24     15.17 o 
  -1   9  11      262.22      252.62      7.78 o 
   0   9  11       57.62       58.32      4.06 o 
   1   9  11      236.04      233.95      8.36 o 
   2   9  11       56.79       52.48      4.38 o 
   3   9  11        6.99       -0.42      3.02 o 
   4   9  11       33.72       26.36      6.44 o 
   5   9  11        7.49       -1.27      6.03 o 
   6   9  11        2.52       -9.38      6.26 o 
  -6  10  11        1.29       -2.47      5.70 o 
  -5  10  11       13.76        3.39      7.16 o 
  -4  10  11       93.65      105.39      7.90 o 
  -3  10  11       44.48       49.60      5.61 o 
  -2  10  11        2.82        0.08      2.95 o 
  -1  10  11       59.45       52.01      4.02 o 
   0  10  11      218.16      230.01      8.45 o 
   1  10  11      125.06      136.04      6.50 o 
   2  10  11        7.66        5.18      3.60 o 
   3  10  11        0.51       -5.95      3.97 o 
   4  10  11        4.69       -8.22      5.48 o 
   5  10  11       16.38        6.93      6.80 o 
  -5  11  11       93.64      116.47     15.63 o 
  -4  11  11      136.10      160.67      9.45 o 
  -3  11  11       68.52       82.89      5.84 o 
  -2  11  11       49.28       59.67      4.37 o 
  -1  11  11      169.25      170.47      6.68 o 
   0  11  11      189.34      207.10      9.53 o 
   1  11  11      273.86      328.41     10.79 o 
   2  11  11       12.31        3.51      3.80 o 
   3  11  11       59.22       72.26      6.47 o 
   4  11  11        5.79       -2.07      6.49 o 
  -3  12  11       10.19        9.09      4.34 o 
  -2  12  11        9.66        1.34      3.41 o 
  -1  12  11       55.92       57.96      5.09 o 
   0  12  11        8.28       -1.00      4.18 o 
   1  12  11       81.33       85.00      5.84 o 
   2  12  11       18.35       18.52      4.55 o 
   3  12  11       11.47       12.38      5.44 o 
  -1  13  11       77.17      118.78      6.93 o 
   0  13  11        8.53        6.97      4.29 o 
   1  13  11       15.92       18.51      4.62 o 
  -8   0  12      265.12      223.65     14.77 o 
  -7   0  12      346.74      323.81     17.55 o 
  -6   0  12      147.36      150.05     11.37 o 
  -5   0  12      171.91      223.71     10.89 o 
  -4   0  12        1.03        1.21      4.43 o 
  -3   0  12      874.27     1085.64     33.90 o 
  -2   0  12      245.82      323.06     12.76 o 
  -1   0  12       13.09        2.39      2.50 o 
   0   0  12       11.17       17.06      3.42 o 
   1   0  12     1349.31     1359.65     55.43 o 
   2   0  12      720.75      659.07     23.69 o 
   3   0  12       11.29        6.50      3.29 o 
   4   0  12     1376.98     1377.01     47.48 o 
   5   0  12      613.60      633.40     24.02 o 
   6   0  12       51.19       47.93      6.31 o 
   7   0  12        9.42        9.06      7.81 o 
   8   0  12      668.43      709.66     27.97 o 
  -8   1  12       59.98       72.20      6.94 o 
  -7   1  12      108.27      107.35      6.52 o 
  -6   1  12      399.70      426.76     12.99 o 
  -5   1  12      451.51      470.62     13.58 o 
  -4   1  12      655.15      701.37     22.46 o 
  -3   1  12        1.63        1.09      2.32 o 
  -2   1  12      229.63      259.62      7.79 o 
  -1   1  12      292.04      282.97      8.03 o 
   0   1  12      505.04      495.05     10.74 o 
   1   1  12     1630.66     1764.62     50.29 o 
   2   1  12        3.93        1.07      1.98 o 
   3   1  12      169.71      150.98      5.73 o 
   4   1  12      119.26      123.13      8.49 o 
   5   1  12       91.70      106.58     11.03 o 
   6   1  12       13.82       11.32      3.58 o 
   7   1  12      256.94      265.20      9.58 o 
   8   1  12        3.29        7.33     10.91 o 
  -8   2  12      122.71      107.05      6.93 o 
  -7   2  12        0.11       -5.62      3.74 o 
  -6   2  12       43.05       48.33      4.82 o 
  -5   2  12      131.95      148.85      6.65 o 
  -4   2  12      552.57      590.89     19.47 o 
  -3   2  12       51.69       43.40      4.16 o 
  -2   2  12       83.70       77.55      4.22 o 
  -1   2  12       17.78       15.54      2.03 o 
   0   2  12      783.02      794.58     16.46 o 
   1   2  12       20.37       36.75      4.37 o 
   2   2  12      303.36      326.77      9.21 o 
   3   2  12       40.09       40.29      3.03 o 
   4   2  12       19.82       15.84      3.01 o 
   5   2  12      794.60      793.71     20.59 o 
   6   2  12        5.12        1.75      3.37 o 
   7   2  12      531.92      593.57     16.82 o 
   8   2  12       53.89       67.19      8.14 o 
  -8   3  12        0.49       -6.17      4.22 o 
  -7   3  12       90.12       93.43      6.27 o 
  -6   3  12        7.11       -1.60      3.50 o 
  -5   3  12       91.42      105.75      5.77 o 
  -4   3  12      115.62      112.85      6.14 o 
  -3   3  12      185.49      195.59      5.78 o 
  -2   3  12       10.33        9.39      2.72 o 
  -1   3  12        9.54        9.60      2.20 o 
   0   3  12      415.94      389.98      9.59 o 
   1   3  12       11.11       10.99      1.53 o 
   2   3  12       14.67        8.11      2.31 o 
   3   3  12        6.19        0.28      2.31 o 
   4   3  12       43.50       39.37      3.45 o 
   5   3  12        9.26        7.57      3.41 o 
   6   3  12      321.05      333.87     10.67 o 
   7   3  12      706.57      753.90     20.41 o 
   8   3  12      228.65      244.83      9.62 o 
  -8   4  12       24.06        7.04      4.81 o 
  -7   4  12       38.97       38.86      4.95 o 
  -6   4  12      115.21      116.80      6.35 o 
  -5   4  12        0.04        2.14      3.19 o 
  -4   4  12        0.14       -3.69      2.89 o 
  -3   4  12      115.48      111.37      4.42 o 
  -2   4  12      371.70      374.21      9.38 o 
  -1   4  12       51.90       61.29      3.42 o 
   0   4  12      235.63      238.90      6.59 o 
   1   4  12      489.21      475.86     10.40 o 
   2   4  12        0.32       -1.31      1.52 o 
   3   4  12      225.70      221.38      7.32 o 
   4   4  12        0.50       -4.08      2.72 o 
   5   4  12      108.57      113.53      5.29 o 
   6   4  12        1.70       -4.66      3.10 o 
   7   4  12       20.34       16.78      4.44 o 
   8   4  12       11.96        8.40      4.89 o 
  -8   5  12       83.14       84.00      6.63 o 
  -7   5  12       49.37       42.83      5.17 o 
  -6   5  12      232.50      229.90      8.82 o 
  -5   5  12       32.91       33.43      4.17 o 
  -4   5  12       10.01        2.80      3.00 o 
  -3   5  12      132.20      121.88      5.95 o 
  -2   5  12       10.14        7.55      2.52 o 
  -1   5  12        6.30        2.60      2.04 o 
   0   5  12       65.81       76.07      3.86 o 
   1   5  12        2.12        3.29      1.69 o 
   2   5  12      415.78      417.09      9.79 o 
   3   5  12       45.33       52.19      3.78 o 
   4   5  12       22.37       15.24      3.40 o 
   5   5  12        0.90       -4.48      2.99 o 
   6   5  12       49.69       52.34      4.53 o 
   7   5  12       84.13       90.17      5.61 o 
  -7   6  12      140.82      144.34      7.60 o 
  -6   6  12       49.47       57.58      5.26 o 
  -5   6  12       44.30       45.02      4.57 o 
  -4   6  12      354.61      336.41      9.51 o 
  -3   6  12        1.14       -3.87      2.58 o 
  -2   6  12      276.68      260.96      7.58 o 
  -1   6  12      141.65      129.57      4.49 o 
   0   6  12        1.80       -0.05      1.81 o 
   1   6  12      853.45      791.44     18.27 o 
   2   6  12     1023.63     1017.59     21.69 o 
   3   6  12      106.72      101.39      4.92 o 
   4   6  12       88.76       95.95      5.15 o 
   5   6  12        2.68       -4.74      3.16 o 
   6   6  12        6.85        5.35      3.85 o 
   7   6  12        9.22        2.95      3.80 o 
  -7   7  12      248.82      259.04     15.50 o 
  -6   7  12      185.35      171.75      8.74 o 
  -5   7  12       29.08       18.34      4.81 o 
  -4   7  12       52.34       50.81      4.33 o 
  -3   7  12      400.73      372.89     10.31 o 
  -2   7  12      120.79      111.32      4.85 o 
  -1   7  12       83.68       88.61      3.90 o 
   0   7  12       80.08       83.98      3.42 o 
   1   7  12       10.15        3.37      1.74 o 
   2   7  12        7.57        5.82      2.27 o 
   3   7  12       17.13        4.78      3.09 o 
   4   7  12      134.03      138.22      5.99 o 
   5   7  12      128.63      154.17      6.71 o 
   6   7  12      161.34      191.38      8.51 o 
   7   7  12        2.63        0.86      4.85 o 
  -7   8  12      142.76      152.02      9.52 o 
  -6   8  12        4.91        4.47      4.90 o 
  -5   8  12      273.29      270.78     19.36 o 
  -4   8  12       30.43       34.04      4.62 o 
  -3   8  12       49.50       53.57      4.32 o 
  -2   8  12       18.68       28.04      4.58 o 
  -1   8  12      165.12      178.13      6.40 o 
   0   8  12     1100.13     1023.46     21.66 o 
   1   8  12       33.74       27.41      3.19 o 
   2   8  12       10.98        0.65      3.69 o 
   3   8  12       67.28       59.96      5.44 o 
   4   8  12        1.30       -5.16      3.44 o 
   5   8  12       41.44       45.62      5.90 o 
   6   8  12        0.00       -4.83      4.85 o 
  -6   9  12       10.57        7.80      5.74 o 
  -5   9  12       34.39       33.21      6.59 o 
  -4   9  12       10.19        7.67      4.71 o 
  -3   9  12       54.65       67.96      6.16 o 
  -2   9  12        0.84       -4.83      3.22 o 
  -1   9  12       57.53       65.44      4.23 o 
   0   9  12      405.88      430.64     11.42 o 
   1   9  12        0.63       -2.41      3.23 o 
   2   9  12        5.38        8.13      3.55 o 
   3   9  12        1.40       -2.00      5.23 o 
   4   9  12        3.41       -2.43      5.69 o 
   5   9  12       18.38       10.63      6.77 o 
   6   9  12       44.09       39.50      8.13 o 
  -5  10  12        3.68        0.21      5.19 o 
  -4  10  12        8.12        2.98      4.77 o 
  -3  10  12       35.31       41.66      5.67 o 
  -2  10  12        3.61        1.53      3.06 o 
  -1  10  12       17.92       14.38      3.54 o 
   0  10  12      301.04      335.27     10.73 o 
   1  10  12      157.18      165.17      7.20 o 
   2  10  12       11.86       10.15      3.90 o 
   3  10  12       10.16        4.08      5.80 o 
   4  10  12        1.29       -8.57      5.72 o 
   5  10  12        7.11        1.03      6.68 o 
  -4  11  12       14.55       14.74      5.32 o 
  -3  11  12        0.08        0.30      3.73 o 
  -2  11  12      101.08      113.65      5.61 o 
  -1  11  12        0.05       -2.82      3.09 o 
   0  11  12        0.21       -2.26      4.37 o 
   1  11  12       12.61       16.36      4.10 o 
   2  11  12       75.11       87.77      5.81 o 
   3  11  12        2.62       -2.91      7.54 o 
   4  11  12       35.89       40.22      7.91 o 
  -3  12  12       12.14       14.03      4.36 o 
  -2  12  12       56.28       64.84      4.84 o 
  -1  12  12       54.14       81.38      5.66 o 
   0  12  12        0.38        0.98      3.86 o 
   1  12  12        2.41        1.23      4.32 o 
   2  12  12       31.53       39.41      6.00 o 
   3  12  12       32.05       30.92      9.69 o 
  -8   1  13       37.94       30.72      5.92 o 
  -7   1  13      251.44      230.71      9.10 o 
  -6   1  13       11.12        9.50      3.90 o 
  -5   1  13      138.86      151.44      6.78 o 
  -4   1  13      751.11      819.55     25.80 o 
  -3   1  13      148.00      174.91      8.29 o 
  -2   1  13       25.02       43.88      3.19 o 
  -1   1  13      124.87      144.47      4.77 o 
   0   1  13      116.61      123.21      3.83 o 
   1   1  13        5.71        5.54      2.53 o 
   2   1  13       69.55       66.86      3.76 o 
   3   1  13        0.40       -2.31      2.19 o 
   4   1  13       57.65       55.63      4.09 o 
   5   1  13       82.65       81.52      5.46 o 
   6   1  13        0.11       -4.79      3.19 o 
   7   1  13      179.61      194.85     10.47 o 
   8   1  13       26.49       14.37      4.77 o 
  -8   2  13       60.05       54.95      5.84 o 
  -7   2  13      233.87      225.34      8.98 o 
  -6   2  13       36.66       40.93      4.66 o 
  -5   2  13       28.20       35.21      4.19 o 
  -4   2  13      131.35      140.14      7.75 o 
  -3   2  13       16.34       23.10      3.16 o 
  -2   2  13       25.98       46.07      3.54 o 
  -1   2  13      150.35      162.03      5.52 o 
   0   2  13       91.70       87.12      3.20 o 
   1   2  13      434.56      450.98     14.37 o 
   2   2  13       73.85       80.73      3.82 o 
   3   2  13      178.85      181.84      6.55 o 
   4   2  13      214.27      208.75      7.43 o 
   5   2  13       71.09       79.85      4.99 o 
   6   2  13       14.16       13.89      5.39 o 
   7   2  13       19.67       16.72      5.52 o 
   8   2  13        0.00       -2.96      4.57 o 
  -8   3  13      257.78      233.59      9.61 o 
  -7   3  13       28.66       26.19      4.74 o 
  -6   3  13       50.25       45.46      4.84 o 
  -5   3  13        1.95        2.50      3.45 o 
  -4   3  13      290.92      309.09     12.41 o 
  -3   3  13      127.88      123.13      5.05 o 
  -2   3  13      494.05      505.36     13.14 o 
  -1   3  13        0.03        0.50      1.84 o 
   0   3  13        9.05        5.38      1.70 o 
   1   3  13      144.60      137.96      4.01 o 
   2   3  13      177.25      178.84      6.26 o 
   3   3  13       15.16        9.41      2.79 o 
   4   3  13       69.76       75.11      4.32 o 
   5   3  13        1.63       -3.74      2.99 o 
   6   3  13       23.84       21.97      4.12 o 
   7   3  13       20.92       22.97      4.60 o 
   8   3  13       14.25       10.30      4.80 o 
  -8   4  13       16.70       21.55      5.96 o 
  -7   4  13      246.66      238.53      9.36 o 
  -6   4  13        2.16       -2.61      3.66 o 
  -5   4  13       56.23       63.31      5.39 o 
  -4   4  13      899.31      926.81     29.00 o 
  -3   4  13       91.77       99.51      4.27 o 
  -2   4  13       11.69       10.47      2.59 o 
  -1   4  13      612.63      613.39     14.49 o 
   0   4  13        7.83        5.57      2.01 o 
   1   4  13        3.54        4.17      1.63 o 
   2   4  13       88.47       90.64      4.81 o 
   3   4  13       71.60       74.08      4.36 o 
   4   4  13       17.29       14.78      3.38 o 
   5   4  13       21.76       17.06      3.46 o 
   6   4  13       15.84       14.53      3.97 o 
   7   4  13        0.89       -0.58      4.52 o 
  -8   5  13       33.45       31.78      5.47 o 
  -7   5  13       88.15       99.74      6.55 o 
  -6   5  13        3.36        3.23      3.85 o 
  -5   5  13      367.66      386.77     12.00 o 
  -4   5  13      747.66      733.58     20.52 o 
  -3   5  13       42.07       42.30      3.12 o 
  -2   5  13      295.20      286.21      7.87 o 
  -1   5  13       57.61       53.19      3.32 o 
   0   5  13       47.35       50.17      3.06 o 
   1   5  13       70.66       67.27      3.07 o 
   2   5  13      292.03      278.65     10.28 o 
   3   5  13      142.37      134.33      5.73 o 
   4   5  13      571.92      562.67     20.11 o 
   5   5  13       48.14       56.42      4.69 o 
   6   5  13       68.59       72.53      5.03 o 
   7   5  13       54.58       50.19      5.26 o 
  -7   6  13       12.57        9.02      4.40 o 
  -6   6  13      152.72      151.52      7.29 o 
  -5   6  13     1196.90     1158.60     29.86 o 
  -4   6  13      147.18      154.09      6.78 o 
  -3   6  13       15.13       10.99      3.14 o 
  -2   6  13       31.32       36.56      4.33 o 
  -1   6  13      308.92      292.50      7.58 o 
   0   6  13     1047.72     1039.94     26.36 o 
   1   6  13        0.36       -3.20      2.14 o 
   2   6  13      126.53      120.40      5.03 o 
   3   6  13        1.53       -0.03      2.79 o 
   4   6  13      141.08      153.59      6.48 o 
   5   6  13        7.53        5.80      3.54 o 
   6   6  13       49.28       50.39      4.64 o 
   7   6  13       29.10       21.29      4.34 o 
  -7   7  13       52.32       54.02      6.73 o 
  -6   7  13      257.83      238.79     10.46 o 
  -5   7  13      389.86      400.20     13.86 o 
  -4   7  13        5.08        0.90      4.03 o 
  -3   7  13      136.66      130.49      7.59 o 
  -2   7  13      562.98      527.41     13.24 o 
  -1   7  13        3.00       -0.43      2.33 o 
   0   7  13       19.78       19.66      2.39 o 
   1   7  13       56.12       45.42      3.23 o 
   2   7  13       68.30       66.07      4.29 o 
   3   7  13      167.84      177.32      7.30 o 
   4   7  13       35.58       42.28      4.15 o 
   5   7  13        1.97       -4.91      3.36 o 
   6   7  13        1.90       -5.95      3.96 o 
  -6   8  13       57.11       47.50      6.20 o 
  -5   8  13      267.58      279.71     13.74 o 
  -4   8  13       49.77       40.27      4.30 o 
  -3   8  13       67.07       53.07      4.77 o 
  -2   8  13       53.01       52.63      4.37 o 
  -1   8  13      538.52      527.83     13.39 o 
   0   8  13       80.42       83.11      3.98 o 
   1   8  13        3.45       -1.11      2.48 o 
   2   8  13       79.80       82.53      5.87 o 
   3   8  13      123.04      122.49     11.52 o 
   4   8  13       43.19       38.60      5.82 o 
   5   8  13       12.74        7.74      4.95 o 
   6   8  13       16.25        7.48      9.86 o 
  -6   9  13      119.12      129.18      9.40 o 
  -5   9  13       76.17       68.29      7.21 o 
  -4   9  13       98.71       92.85      7.19 o 
  -3   9  13      400.46      404.03     15.29 o 
  -2   9  13       90.69       79.57      5.11 o 
  -1   9  13      151.69      141.32      5.72 o 
   0   9  13      436.14      418.68     11.27 o 
   1   9  13      118.30      120.72      6.08 o 
   2   9  13       12.57        5.82      3.07 o 
   3   9  13        3.26       -2.53      5.29 o 
   4   9  13        5.92       -0.64      5.99 o 
   5   9  13        1.26       -9.22      6.15 o 
  -5  10  13       12.58        8.56      5.54 o 
  -4  10  13        6.40        2.97      4.88 o 
  -3  10  13       20.38       19.92      5.11 o 
  -2  10  13        3.26        2.45      3.08 o 
  -1  10  13        6.29        2.98      3.59 o 
   0  10  13      219.56      239.67      8.72 o 
   1  10  13        3.65        5.10      3.71 o 
   2  10  13        1.83       -3.19      4.34 o 
   3  10  13        7.96        7.09      5.98 o 
   4  10  13        2.03        0.30      6.25 o 
   5  10  13       37.43       40.61      7.92 o 
  -4  11  13        9.37       -6.41      6.33 o 
  -3  11  13      169.37      179.78     13.29 o 
  -2  11  13      112.06      108.37      5.54 o 
  -1  11  13        2.46       -3.33      3.24 o 
   0  11  13       48.84       47.62      4.75 o 
   1  11  13       64.42       57.72      5.03 o 
   2  11  13       11.15       11.75      5.03 o 
   3  11  13       35.31       65.12      8.19 o 
   4  11  13        1.56       -0.35      6.76 o 
  -2  12  13       49.51       54.26      4.67 o 
  -1  12  13       37.52       34.19      4.68 o 
   0  12  13       17.54       18.61      4.45 o 
   1  12  13      170.05      236.51      9.27 o 
   2  12  13      123.06      156.93     11.12 o 
  -8   0  14        5.09        3.19      6.81 o 
  -7   0  14      560.44      515.86     26.85 o 
  -6   0  14       16.44       10.58      6.37 o 
  -5   0  14      584.16      557.89     25.18 o 
  -4   0  14     1496.29     1761.32    101.56 o 
  -3   0  14      349.47      395.50     14.21 o 
  -2   0  14       49.50       51.99      5.06 o 
  -1   0  14      142.25      122.25      6.43 o 
   0   0  14       83.20       63.61      5.88 o 
   1   0  14        5.71        1.08      3.65 o 
   2   0  14      116.88      105.97      6.74 o 
   3   0  14      527.21      531.46     20.32 o 
   4   0  14      229.48      206.22     12.54 o 
   5   0  14       12.84       14.43      5.03 o 
   6   0  14        2.00       -3.48      4.87 o 
   7   0  14      107.50      120.13     21.51 o 
   8   0  14       19.46        3.54      9.07 o 
  -8   1  14        0.89       -0.97      4.82 o 
  -7   1  14       26.61       18.25      4.48 o 
  -6   1  14      286.65      259.63      9.42 o 
  -5   1  14       21.14       23.94      4.02 o 
  -4   1  14       12.04       11.75      4.42 o 
  -3   1  14        0.29        5.32      2.67 o 
  -2   1  14      501.01      521.61     13.78 o 
  -1   1  14       26.83       28.67      2.39 o 
   0   1  14      308.98      290.66      7.01 o 
   1   1  14        1.19       -3.66      2.44 o 
   2   1  14       26.22       16.82      2.72 o 
   3   1  14        7.54       12.26      2.83 o 
   4   1  14       78.44       74.05      5.65 o 
   5   1  14       19.86       15.65      3.62 o 
   6   1  14       50.36       52.17      4.81 o 
   7   1  14        0.19       -5.74      3.83 o 
   8   1  14       33.08       22.51      5.16 o 
  -8   2  14        2.15       -6.09      4.06 o 
  -7   2  14       72.18       72.31      5.77 o 
  -6   2  14       20.51       19.07      5.38 o 
  -5   2  14       99.41      110.32      6.00 o 
  -4   2  14      247.06      273.72     11.15 o 
  -3   2  14      274.00      259.99      8.99 o 
  -2   2  14      559.17      633.52     17.77 o 
  -1   2  14       71.35       83.35      3.67 o 
   0   2  14        3.14        3.73      1.77 o 
   1   2  14      396.43      381.86     12.95 o 
   2   2  14        1.99       -1.49      2.23 o 
   3   2  14      367.72      388.16     11.21 o 
   4   2  14       25.81       25.61      3.52 o 
   5   2  14        3.93        2.37      3.32 o 
   6   2  14       96.53       93.91      5.81 o 
   7   2  14       44.23       45.46      5.08 o 
   8   2  14        5.29       -5.28      4.44 o 
  -8   3  14        2.88        8.39      4.71 o 
  -7   3  14       41.56       40.88      5.12 o 
  -6   3  14       26.18       19.16      4.95 o 
  -5   3  14      548.87      522.79     14.96 o 
  -4   3  14       90.52      107.54      7.18 o 
  -3   3  14      160.62      169.09      6.84 o 
  -2   3  14      168.14      166.96      7.23 o 
  -1   3  14      163.13      163.35      4.95 o 
   0   3  14      950.74      966.31     20.01 o 
   1   3  14       16.49       11.77      2.37 o 
   2   3  14        0.32       -3.00      2.49 o 
   3   3  14      235.06      243.06      7.53 o 
   4   3  14      108.99      111.62      5.44 o 
   5   3  14        4.44       -2.36      3.17 o 
   6   3  14       17.91        5.40      3.91 o 
   7   3  14      171.38      187.76      8.21 o 
  -8   4  14      159.45      156.25      8.26 o 
  -7   4  14       59.29       60.92      5.67 o 
  -6   4  14       55.71       53.41      5.18 o 
  -5   4  14       41.84       57.34      4.94 o 
  -4   4  14      202.99      230.09     10.26 o 
  -3   4  14       21.83       12.29      3.87 o 
  -2   4  14        4.96       -0.76      2.93 o 
  -1   4  14      239.99      220.78      6.57 o 
   0   4  14       48.86       52.84      3.13 o 
   1   4  14       25.21       16.38      1.99 o 
   2   4  14      419.37      385.24     11.89 o 
   3   4  14        5.08        0.77      2.79 o 
   4   4  14       19.15       17.14      5.28 o 
   5   4  14       71.53       71.31      4.76 o 
   6   4  14       39.75       36.72      4.68 o 
   7   4  14       23.91       26.73      4.81 o 
  -7   5  14       39.84       39.55      5.31 o 
  -6   5  14       66.14       64.95      5.44 o 
  -5   5  14      138.25      150.47      7.03 o 
  -4   5  14      119.10      129.37      7.08 o 
  -3   5  14      110.44       90.39      8.64 o 
  -2   5  14       98.62       93.79      4.00 o 
  -1   5  14       38.16       35.24      3.06 o 
   0   5  14       14.58        8.18      2.41 o 
   1   5  14       12.31        9.10      2.08 o 
   2   5  14       92.61       95.78      5.25 o 
   3   5  14      369.01      340.55     10.23 o 
   4   5  14       52.21       70.07      4.80 o 
   5   5  14        6.92       -0.72      3.19 o 
   6   5  14       31.44       34.07      4.37 o 
   7   5  14        2.63       -6.01      4.06 o 
  -7   6  14       69.54       82.31      6.21 o 
  -6   6  14       47.66       57.16      5.35 o 
  -5   6  14      124.28      140.36      6.87 o 
  -4   6  14        1.75        0.89      3.38 o 
  -3   6  14       46.79       50.19      5.24 o 
  -2   6  14       31.37       24.04      3.42 o 
  -1   6  14      336.08      320.83      8.18 o 
   0   6  14        1.62        0.53      2.34 o 
   1   6  14      109.84      100.78      4.35 o 
   2   6  14       40.04       36.62      4.33 o 
   3   6  14      174.57      175.57      7.33 o 
   4   6  14      220.35      218.95      7.94 o 
   5   6  14       22.66       19.44      4.08 o 
   6   6  14       54.19       64.02      5.06 o 
   7   6  14        2.61       -3.72      3.87 o 
  -7   7  14       79.07       77.39      7.23 o 
  -6   7  14        0.95       -0.69      4.72 o 
  -5   7  14       20.70       17.21      4.87 o 
  -4   7  14        2.68       -5.08      3.99 o 
  -3   7  14      320.32      304.84     12.37 o 
  -2   7  14       56.72       53.41      3.74 o 
  -1   7  14        8.94        7.34      2.81 o 
   0   7  14      381.69      370.54      9.15 o 
   1   7  14        1.03       -3.41      2.27 o 
   2   7  14       15.39       11.05      3.82 o 
   3   7  14        3.19       -3.03      3.25 o 
   4   7  14      306.06      329.19     10.65 o 
   5   7  14        0.17       -2.30      3.47 o 
   6   7  14        0.68       -6.09      4.07 o 
  -6   8  14        0.25       -1.81      4.95 o 
  -5   8  14        3.00       -2.68      4.37 o 
  -4   8  14       18.07       14.74      5.11 o 
  -3   8  14       27.27       29.58      4.48 o 
  -2   8  14       80.34       80.50      4.55 o 
  -1   8  14       97.08       95.60      4.84 o 
   0   8  14      158.84      145.01      5.20 o 
   1   8  14        6.52        1.81      2.47 o 
   2   8  14      186.45      184.72     10.81 o 
   3   8  14      176.87      203.73     14.94 o 
   4   8  14       88.54      101.67     11.42 o 
   5   8  14       57.63       47.88     10.08 o 
   6   8  14        0.60      -12.29      8.19 o 
  -5   9  14       46.82       36.88      6.35 o 
  -4   9  14       30.84       28.22      5.49 o 
  -3   9  14        0.00        3.06      4.21 o 
  -2   9  14        1.18        1.73      3.41 o 
  -1   9  14        0.14        2.54      2.96 o 
   0   9  14       39.32       38.64      3.83 o 
   1   9  14       32.96       43.49      4.33 o 
   2   9  14       90.29       97.45      8.37 o 
   3   9  14        6.51       -1.99      5.39 o 
   4   9  14        1.51       -7.96      5.91 o 
   5   9  14       71.50       66.67      8.85 o 
  -5  10  14        7.14        4.86      5.66 o 
  -4  10  14        0.05       -8.11      6.40 o 
  -3  10  14       84.80       99.73      7.40 o 
  -2  10  14        4.24        1.12      3.13 o 
  -1  10  14       29.82       25.99      3.70 o 
   0  10  14       38.93       52.68      4.71 o 
   1  10  14       35.82       38.57      5.37 o 
   2  10  14      324.67      396.96     17.66 o 
   3  10  14        2.77       -3.83      5.88 o 
   4  10  14        0.65       -6.69      6.13 o 
  -3  11  14        0.39        2.60      3.93 o 
  -2  11  14       38.72       47.08      4.30 o 
  -1  11  14        1.98        0.09      4.01 o 
   0  11  14        0.01       -3.40      3.62 o 
   1  11  14        0.41       -4.78      5.01 o 
   2  11  14      272.79      345.25     24.92 o 
   3  11  14       45.76       45.13      7.98 o 
  -2  12  14        0.08       -0.84      4.09 o 
  -1  12  14        0.00       -4.56      4.31 o 
   0  12  14       44.05       60.43      5.43 o 
   1  12  14        8.09       23.67      5.40 o 
  -8   1  15        5.18       -1.77      4.95 o 
  -7   1  15       19.59       17.95      7.07 o 
  -6   1  15       67.27       48.07      5.81 o 
  -5   1  15     1369.46     1289.59     32.52 o 
  -4   1  15       68.13       62.56      5.86 o 
  -3   1  15      316.93      328.21     12.16 o 
  -2   1  15      161.28      146.60      9.39 o 
  -1   1  15      763.09      790.04     16.90 o 
   0   1  15      371.52      381.21      8.81 o 
   1   1  15       13.31       11.51      3.26 o 
   2   1  15        8.66        6.43      2.62 o 
   3   1  15       80.03       87.62      4.86 o 
   4   1  15      185.03      188.39      7.30 o 
   5   1  15        1.28       -4.36      3.11 o 
   6   1  15        5.60        4.33      3.77 o 
   7   1  15        3.15       -1.85      4.11 o 
  -8   2  15        3.11        0.50      4.43 o 
  -7   2  15       38.19       29.71      4.93 o 
  -6   2  15      210.45      197.49      8.12 o 
  -5   2  15        7.96       11.44      3.82 o 
  -4   2  15      171.35      164.32      9.26 o 
  -3   2  15      289.40      340.51     16.05 o 
  -2   2  15     2532.43     2676.80     69.11 o 
  -1   2  15       95.70       98.54      4.12 o 
   0   2  15        6.76        2.47      1.86 o 
   1   2  15       82.78       79.34      5.13 o 
   2   2  15       47.95       44.99      4.05 o 
   3   2  15       27.97       24.58      3.44 o 
   4   2  15        2.63        1.01      3.08 o 
   5   2  15       34.89       47.41      4.45 o 
   6   2  15       80.61       90.90      5.89 o 
   7   2  15      134.04      152.44      7.97 o 
  -8   3  15      222.08      227.84      9.54 o 
  -7   3  15       24.06       13.56      4.55 o 
  -6   3  15       82.71       86.22      5.89 o 
  -5   3  15       72.08       76.99      6.86 o 
  -4   3  15       42.88       45.52      5.54 o 
  -3   3  15      866.24      975.17     40.62 o 
  -2   3  15     2250.41     2316.42     63.25 o 
  -1   3  15       56.76       58.22      3.24 o 
   0   3  15       21.11       20.45      2.22 o 
   1   3  15      459.67      438.12     14.42 o 
   2   3  15       10.90        8.99      3.12 o 
   3   3  15        0.66       -3.81      2.54 o 
   4   3  15       56.11       51.27      4.57 o 
   5   3  15       76.42       80.18      5.35 o 
   6   3  15      111.37      124.75      6.64 o 
   7   3  15        3.48       -3.02      4.06 o 
  -7   4  15      226.33      233.78      9.38 o 
  -6   4  15       16.45        9.43      4.08 o 
  -5   4  15       66.50       76.32      6.04 o 
  -4   4  15      164.54      155.41      8.58 o 
  -3   4  15     1770.54     1848.21     47.95 o 
  -2   4  15      420.77      418.67     10.79 o 
  -1   4  15       84.82       92.96      3.90 o 
   0   4  15      471.53      488.40     11.00 o 
   1   4  15       78.88       82.27      5.35 o 
   2   4  15      103.42       94.52      6.44 o 
   3   4  15      257.91      271.60      8.85 o 
   4   4  15       40.89       46.83      4.04 o 
   5   4  15        7.70        2.74      3.63 o 
   6   4  15      185.04      187.70      7.98 o 
   7   4  15        0.61       -5.96      3.97 o 
  -7   5  15      104.35      117.30      7.11 o 
  -6   5  15        0.09       -5.69      3.79 o 
  -5   5  15      382.80      373.51     11.92 o 
  -4   5  15      727.12      748.80     27.34 o 
  -3   5  15      713.70      760.97     27.78 o 
  -2   5  15       44.59       50.16      3.28 o 
  -1   5  15      113.43      100.37      4.49 o 
   0   5  15      293.59      248.12      7.26 o 
   1   5  15      309.25      321.61     11.50 o 
   2   5  15      549.30      516.90     16.79 o 
   3   5  15       71.37       79.57      5.36 o 
   4   5  15       14.56       14.16      3.90 o 
   5   5  15       13.12        6.73      3.57 o 
   6   5  15       43.88       43.68      5.02 o 
   7   5  15       40.03       41.31      5.32 o 
  -7   6  15       41.06       44.05      5.45 o 
  -6   6  15      272.24      276.21     10.21 o 
  -5   6  15       79.44       88.30      5.84 o 
  -4   6  15      164.00      166.16      8.05 o 
  -3   6  15      156.37      145.88      6.78 o 
  -2   6  15       16.34        7.53      2.55 o 
  -1   6  15      426.25      376.78      9.30 o 
   0   6  15      233.78      196.36      5.72 o 
   1   6  15      124.43      107.38      6.53 o 
   2   6  15      145.79      140.28      7.14 o 
   3   6  15       89.29      100.02      5.77 o 
   4   6  15       42.29       35.90      4.28 o 
   5   6  15       35.25       44.35      4.72 o 
   6   6  15        0.05       -5.41      3.61 o 
  -6   7  15       76.87       75.04      6.84 o 
  -5   7  15        0.79       -0.68      4.54 o 
  -4   7  15       62.48       60.96      5.74 o 
  -3   7  15      125.10      137.95      5.91 o 
  -2   7  15        0.03       -1.69      2.47 o 
  -1   7  15      179.82      148.48      5.27 o 
   0   7  15      205.26      165.04      5.43 o 
   1   7  15      269.75      242.08      9.59 o 
   2   7  15      331.70      339.79     12.36 o 
   3   7  15       18.13       15.20      5.21 o 
   4   7  15       40.48       45.95      4.93 o 
   5   7  15       26.12       33.74      4.58 o 
   6   7  15       58.36       60.35      5.64 o 
  -6   8  15       87.13       97.82      9.57 o 
  -5   8  15       31.55       26.56      5.38 o 
  -4   8  15       11.86        3.89      4.32 o 
  -3   8  15       36.14       28.84      5.03 o 
  -2   8  15      141.80      128.47      5.68 o 
  -1   8  15      264.35      245.90      7.82 o 
   0   8  15       42.00       53.46      3.59 o 
   1   8  15       79.22       78.62      6.04 o 
   2   8  15       46.28       52.26      8.95 o 
   3   8  15        0.08       -1.30      7.03 o 
   4   8  15        6.82        4.73      7.86 o 
   5   8  15       10.87       -2.65      9.58 o 
  -5   9  15       11.20        5.98      6.14 o 
  -4   9  15       18.51       13.92      5.79 o 
  -3   9  15        2.79        0.60      4.42 o 
  -2   9  15       64.38       51.34      4.58 o 
  -1   9  15      136.95      126.82      5.48 o 
   0   9  15       64.19       52.29      5.14 o 
   1   9  15        1.93       -6.92      5.11 o 
   2   9  15       56.61       51.55      7.42 o 
   3   9  15        1.73       -4.36      5.73 o 
   4   9  15       82.80      108.39     11.47 o 
   5   9  15       61.03       57.04      8.67 o 
  -4  10  15       50.95       48.33      6.57 o 
  -3  10  15       10.39        5.05      4.70 o 
  -2  10  15        0.07       -4.53      3.02 o 
  -1  10  15        7.01        1.66      3.18 o 
   0  10  15       36.41       38.34      4.45 o 
   1  10  15       10.44       -3.31      5.41 o 
   2  10  15      147.97      177.22     11.54 o 
   3  10  15       40.87       49.81      7.91 o 
   4  10  15        5.18       -9.26      6.17 o 
  -3  11  15        0.46       -5.67      3.78 o 
  -2  11  15       50.57       50.44      5.20 o 
  -1  11  15       15.25        5.03      3.49 o 
   0  11  15        3.74        7.00      3.94 o 
   1  11  15        0.11       -9.24      6.16 o 
   2  11  15        0.81       -2.00      6.06 o 
   3  11  15        5.67        4.86      6.94 o 
  -8   0  16        0.49       -7.97      6.45 o 
  -7   0  16        5.60       -2.44      6.33 o 
  -6   0  16      178.48      193.59     12.89 o 
  -5   0  16      323.74      272.29     15.35 o 
  -4   0  16       65.36       75.92     10.90 o 
  -3   0  16      398.99      391.96     24.36 o 
  -2   0  16       41.65       28.87      5.70 o 
  -1   0  16       81.89       88.73      5.91 o 
   0   0  16      806.73      805.40     34.74 o 
   1   0  16       28.88       39.32      5.96 o 
   2   0  16      840.17      775.34     35.18 o 
   3   0  16      234.16      211.48     10.94 o 
   4   0  16        5.10        5.31      4.59 o 
   5   0  16      139.92      140.99     10.36 o 
   6   0  16        1.22       -7.83      5.22 o 
   7   0  16        0.18       -8.72      5.82 o 
  -8   1  16        9.04       -5.23      4.99 o 
  -7   1  16        0.00       -6.37      4.25 o 
  -6   1  16        6.92        2.80      3.90 o 
  -5   1  16        9.50       10.69      4.24 o 
  -4   1  16       39.79       65.86      5.91 o 
  -3   1  16       57.01       67.19      5.72 o 
  -2   1  16      713.13      791.57     22.90 o 
  -1   1  16      360.13      376.11      9.04 o 
   0   1  16      104.30      104.56      6.02 o 
   1   1  16       15.56       12.19      3.56 o 
   2   1  16      102.67       98.00      6.17 o 
   3   1  16       16.21        7.83      3.13 o 
   4   1  16       23.70       18.19      3.74 o 
   5   1  16       97.68      109.27      6.00 o 
   6   1  16       23.98       21.71      4.47 o 
   7   1  16        8.29        1.37      4.32 o 
  -7   2  16       59.55       61.73      5.67 o 
  -6   2  16       10.94        6.35      3.97 o 
  -5   2  16      254.60      227.47     10.91 o 
  -4   2  16       79.90       94.05      6.77 o 
  -3   2  16      881.87      927.58     28.72 o 
  -2   2  16        4.27        5.67      2.48 o 
  -1   2  16       36.53       53.47      3.25 o 
   0   2  16        1.69        0.87      3.05 o 
   1   2  16      287.20      268.29     10.35 o 
   2   2  16      171.58      158.76      8.61 o 
   3   2  16       54.59       51.35      4.29 o 
   4   2  16       78.29       72.29      4.97 o 
   5   2  16       78.13       84.61      5.56 o 
   6   2  16        2.78       -0.31      3.93 o 
   7   2  16       27.46       26.75      4.99 o 
  -7   3  16       65.29       68.08      5.91 o 
  -6   3  16       28.67       42.50      5.19 o 
  -5   3  16      108.16      128.52      6.58 o 
  -4   3  16      125.86      119.29      7.63 o 
  -3   3  16        9.29       12.85      4.53 o 
  -2   3  16       18.79       32.70      3.35 o 
  -1   3  16       86.22       83.48      4.17 o 
   0   3  16      266.37      256.07      9.30 o 
   1   3  16       37.76       30.63      4.09 o 
   2   3  16       96.50       97.18      6.07 o 
   3   3  16      404.66      397.83     11.73 o 
   4   3  16       91.29       97.62      5.52 o 
   5   3  16        1.38        2.09      3.66 o 
   6   3  16      101.27      117.82      6.68 o 
   7   3  16        6.52       -3.99      4.24 o 
  -7   4  16       19.37       25.43      4.97 o 
  -6   4  16       36.63       32.07      4.73 o 
  -5   4  16      102.63      103.35      6.15 o 
  -4   4  16        0.76       -1.32      4.30 o 
  -3   4  16       49.18       52.41      4.41 o 
  -2   4  16       80.86      103.48      5.32 o 
  -1   4  16      723.79      672.09     14.71 o 
   0   4  16        0.16       -3.76      2.72 o 
   1   4  16       27.68       28.40      4.19 o 
   2   4  16       49.27       55.80      5.06 o 
   3   4  16        0.45       -4.55      3.04 o 
   4   4  16        2.58       -1.88      3.11 o 
   5   4  16      326.75      331.13     10.86 o 
   6   4  16       39.16       39.24      4.94 o 
   7   4  16       40.12       43.73      6.75 o 
  -7   5  16        5.56        0.04      4.24 o 
  -6   5  16        8.01        6.99      4.21 o 
  -5   5  16       21.46       33.25      4.54 o 
  -4   5  16       56.26       68.89      6.39 o 
  -3   5  16       64.46       62.99      6.45 o 
  -2   5  16        4.63       -2.75      2.68 o 
  -1   5  16      145.38      139.32      4.89 o 
   0   5  16       25.69       24.75      2.97 o 
   1   5  16      194.15      183.85      8.19 o 
   2   5  16       15.58        8.32      4.00 o 
   3   5  16       16.29       17.37      4.85 o 
   4   5  16       14.39       16.36      3.87 o 
   5   5  16       79.21       91.60      5.49 o 
   6   5  16        3.48       -5.74      3.83 o 
  -6   6  16      101.43      112.81      6.86 o 
  -5   6  16        1.49       -5.49      3.66 o 
  -4   6  16      135.01      121.69      7.19 o 
  -3   6  16        0.46        1.67      3.31 o 
  -2   6  16       28.50       19.29      2.71 o 
  -1   6  16        8.62        7.48      2.33 o 
   0   6  16       25.17       23.16      4.99 o 
   1   6  16       10.01        8.57      3.69 o 
   2   6  16        0.10       -5.09      3.40 o 
   3   6  16        3.81        0.83      3.46 o 
   4   6  16      102.58      107.47      5.83 o 
   5   6  16       34.99       34.00      5.21 o 
   6   6  16        0.73       -5.69      3.80 o 
  -6   7  16       14.43       16.31      5.44 o 
  -5   7  16        6.23        5.30      5.86 o 
  -4   7  16        0.49       -3.27      4.06 o 
  -3   7  16       75.54       77.21      4.77 o 
  -2   7  16       39.10       30.42      3.10 o 
  -1   7  16      134.85      125.64      4.87 o 
   0   7  16        0.10       -3.60      2.40 o 
   1   7  16        8.34        6.73      4.17 o 
   2   7  16        5.18       -5.20      3.47 o 
   3   7  16       72.17       91.98      6.51 o 
   4   7  16        2.51        1.08      3.85 o 
   5   7  16        1.34       -2.70      3.79 o 
   6   7  16        3.15       -1.36      4.94 o 
  -5   8  16      217.44      223.77     10.11 o 
  -4   8  16        3.19       -1.90      4.15 o 
  -3   8  16       31.67       33.80      4.48 o 
  -2   8  16        0.55        0.18      2.96 o 
  -1   8  16        0.13       -2.09      2.98 o 
   0   8  16        2.03        2.19      2.62 o 
   1   8  16       52.70       43.10      5.18 o 
   2   8  16       12.15       -4.42      7.07 o 
   3   8  16        0.10      -10.71      7.14 o 
   4   8  16       10.91        0.12      8.50 o 
   5   8  16        7.10       -4.73      8.90 o 
  -5   9  16      184.54      189.03     11.18 o 
  -4   9  16       25.94       21.91      5.94 o 
  -3   9  16        1.30        0.45      4.47 o 
  -2   9  16       22.69       14.81      3.92 o 
  -1   9  16       17.59       20.09      3.42 o 
   0   9  16      114.62      123.86      7.35 o 
   1   9  16       16.69        3.27      5.44 o 
   2   9  16      203.10      255.00     13.57 o 
   3   9  16        0.00       -8.44      5.62 o 
   4   9  16       98.09      120.75     10.41 o 
  -4  10  16        5.52       12.42      6.57 o 
  -3  10  16       54.58       64.23      6.63 o 
  -2  10  16        6.40        3.56      3.86 o 
  -1  10  16        7.14        5.71      3.33 o 
   0  10  16       22.77       24.66      4.82 o 
   1  10  16        0.03       -8.00      5.34 o 
   2  10  16      124.06      141.43     10.51 o 
   3  10  16        7.64        6.24      6.69 o 
  -2  11  16        3.85       -2.51      3.88 o 
  -1  11  16       27.17       23.32      3.94 o 
   0  11  16       14.53       13.68      5.95 o 
   1  11  16        1.24       -8.30      5.54 o 
   2  11  16       17.38       25.42     11.87 o 
  -7   1  17       24.16       15.21      5.02 o 
  -6   1  17       31.71       28.50      5.31 o 
  -5   1  17       82.40       88.06      5.65 o 
  -4   1  17      199.50      191.70     11.81 o 
  -3   1  17     1268.62     1318.26     39.58 o 
  -2   1  17      139.41      149.78      6.15 o 
  -1   1  17     2895.84     2932.97     64.58 o 
   0   1  17     2269.49     2209.11     76.09 o 
   1   1  17      990.19      892.68     27.38 o 
   2   1  17      160.27      141.71      7.40 o 
   3   1  17       30.76       20.93      3.76 o 
   4   1  17       56.97       52.35      4.59 o 
   5   1  17      118.80      134.64      6.63 o 
   6   1  17      113.37      120.71      6.83 o 
   7   1  17        0.96       -6.21      4.14 o 
  -7   2  17        9.61        3.94      4.28 o 
  -6   2  17       21.77       17.51      4.38 o 
  -5   2  17      139.55      132.08      6.61 o 
  -4   2  17       91.99      116.30      7.44 o 
  -3   2  17      504.43      472.90     16.34 o 
  -2   2  17      629.79      653.06     20.21 o 
  -1   2  17     1043.95     1115.35     23.45 o 
   0   2  17     1523.54     1440.19     54.15 o 
   1   2  17      683.34      645.33     20.56 o 
   2   2  17      459.87      432.88     15.02 o 
   3   2  17      328.43      331.78     10.43 o 
   4   2  17        0.47       -1.52      3.31 o 
   5   2  17       83.78       80.40      6.47 o 
   6   2  17       28.58       26.00      4.71 o 
   7   2  17        3.97       -6.53      4.35 o 
  -7   3  17       28.79       32.74      5.13 o 
  -6   3  17      182.37      190.41      8.23 o 
  -5   3  17       60.22       66.41      5.29 o 
  -4   3  17       89.02       81.05      6.65 o 
  -3   3  17       37.86       29.66      8.41 o 
  -2   3  17       12.58       12.68      4.50 o 
  -1   3  17      819.86      853.12     19.48 o 
   0   3  17        0.00       -5.22      3.62 o 
   1   3  17        8.48       -0.31      3.42 o 
   2   3  17        2.87        3.21      3.56 o 
   3   3  17       43.85       57.45      4.95 o 
   4   3  17      227.27      223.12      8.36 o 
   5   3  17        2.65       -2.82      3.68 o 
   6   3  17        3.01       -5.95      3.96 o 
   7   3  17       30.33       30.22      6.33 o 
  -7   4  17        1.91       -2.72      4.28 o 
  -6   4  17       19.95        9.65      4.31 o 
  -5   4  17       89.04       78.77      5.63 o 
  -4   4  17      135.78      138.48      8.70 o 
  -3   4  17      395.50      366.88     15.38 o 
  -2   4  17      684.40      670.99     17.31 o 
  -1   4  17      186.28      170.34      5.54 o 
   0   4  17       23.25       20.08      3.93 o 
   1   4  17       12.91        6.50      4.66 o 
   2   4  17     1071.84     1009.00     37.18 o 
   3   4  17       54.46       68.79      4.84 o 
   4   4  17      240.96      240.21      8.75 o 
   5   4  17       13.27       13.58      4.12 o 
   6   4  17        7.47        5.15      4.21 o 
  -6   5  17       67.11       84.55      6.22 o 
  -5   5  17      222.02      242.94      9.15 o 
  -4   5  17      142.70      147.47      8.53 o 
  -3   5  17       14.26       18.91      3.75 o 
  -2   5  17        5.98        3.24      2.61 o 
  -1   5  17       17.38       13.94      2.63 o 
   0   5  17       36.88       37.83      4.49 o 
   1   5  17     1124.56     1053.75     32.30 o 
   2   5  17      136.31      114.36      6.84 o 
   3   5  17       26.15       16.05      4.04 o 
   4   5  17        0.88       -2.79      3.28 o 
   5   5  17      138.87      151.30      7.24 o 
   6   5  17       63.44       76.84      6.05 o 
  -6   6  17       44.62       56.42      5.65 o 
  -5   6  17       15.88       22.86      4.49 o 
  -4   6  17       80.37      110.74      7.71 o 
  -3   6  17      191.25      219.04      7.63 o 
  -2   6  17        2.64       -2.13      2.26 o 
  -1   6  17      198.65      178.74      6.20 o 
   0   6  17        9.94        8.15      3.67 o 
   1   6  17      144.99      116.80      6.57 o 
   2   6  17        8.43        0.66      3.79 o 
   3   6  17       86.89       72.65      6.12 o 
   4   6  17       48.60       54.45      5.37 o 
   5   6  17       14.42       14.33      4.12 o 
   6   6  17        1.54       -6.16      4.10 o 
  -6   7  17       54.14       59.87      6.69 o 
  -5   7  17       41.18       47.10      6.00 o 
  -4   7  17        3.01        0.05      4.24 o 
  -3   7  17       17.43       10.28      3.76 o 
  -2   7  17        3.35       -1.53      2.34 o 
  -1   7  17       23.57       27.58      3.05 o 
   0   7  17      218.09      194.82      8.53 o 
   1   7  17       12.60        0.37      4.32 o 
   2   7  17        0.31       -4.93      3.59 o 
   3   7  17        0.15       -3.54      3.74 o 
   4   7  17        0.19       -5.66      3.77 o 
   5   7  17        5.33        3.13      4.52 o 
  -5   8  17       18.16       26.28      6.80 o 
  -4   8  17        4.10       -4.77      4.31 o 
  -3   8  17      106.23      129.52      7.05 o 
  -2   8  17      109.65      107.52      6.40 o 
  -1   8  17        3.19        1.01      2.96 o 
   0   8  17       10.71        5.66      4.11 o 
   1   8  17       61.45       53.72      5.51 o 
   2   8  17       58.84       61.62     10.15 o 
   3   8  17        1.63       -2.20      7.89 o 
   4   8  17       81.77      112.95     13.21 o 
   5   8  17       17.94       20.16     10.06 o 
  -4   9  17       88.65      123.49      8.63 o 
  -3   9  17        6.98        3.75      4.36 o 
  -2   9  17        2.89       -0.19      4.35 o 
  -1   9  17        1.22       -0.62      3.54 o 
   0   9  17       22.96       18.88      5.79 o 
   1   9  17        4.03        3.71      5.44 o 
   2   9  17        2.14       -6.57      5.64 o 
   3   9  17        0.46       -8.67      5.78 o 
   4   9  17       14.31        7.04      7.00 o 
  -3  10  17       22.89       12.81      5.44 o 
  -2  10  17        4.50        2.06      3.75 o 
  -1  10  17        2.18       -0.81      3.75 o 
   0  10  17        0.23       -0.07      5.32 o 
   1  10  17        0.01       -3.01      5.59 o 
   2  10  17       14.92        6.33      6.55 o 
   3  10  17        9.64        6.60      7.02 o 
  -1  11  17       11.40       10.97      4.94 o 
   0  11  17        9.47        4.58      5.84 o 
   1  11  17        0.69       -8.85      5.90 o 
  -7   0  18        0.27        2.93      6.77 o 
  -6   0  18      242.72      228.31     14.27 o 
  -5   0  18       30.66       26.64      9.26 o 
  -4   0  18        1.98       10.95      7.62 o 
  -3   0  18      426.88      437.68     26.46 o 
  -2   0  18      104.64      122.69      8.22 o 
  -1   0  18     1238.53     1131.35     62.21 o 
   0   0  18        0.46        0.48      4.82 o 
   1   0  18      934.12      882.34     38.39 o 
   2   0  18      380.59      348.47     18.35 o 
   3   0  18       95.04      105.48      8.02 o 
   4   0  18      296.30      291.49     14.10 o 
   5   0  18        0.72        0.77      5.42 o 
   6   0  18      130.52      152.55     17.53 o 
  -7   1  18       11.68        6.94      4.84 o 
  -6   1  18       48.94       42.20      5.68 o 
  -5   1  18        5.02        7.96      4.72 o 
  -4   1  18      297.20      289.07     11.73 o 
  -3   1  18        5.58       12.20      6.09 o 
  -2   1  18        7.74        3.74      2.53 o 
  -1   1  18       32.64       56.78      5.09 o 
   0   1  18        3.68       30.56      7.11 o 
   1   1  18       30.86       40.41      4.90 o 
   2   1  18       94.32       93.62      6.51 o 
   3   1  18        2.51       -2.60      3.20 o 
   4   1  18       11.34       11.61      3.87 o 
   5   1  18       29.28       23.55      4.42 o 
   6   1  18       14.62       16.49      5.17 o 
  -7   2  18       73.12       78.55      6.21 o 
  -6   2  18       28.69       39.14      4.98 o 
  -5   2  18       46.77       43.66      5.99 o 
  -4   2  18       35.20       44.28      5.53 o 
  -3   2  18      426.41      423.58     15.02 o 
  -2   2  18        3.21        5.97      2.61 o 
  -1   2  18       10.87       18.63      4.03 o 
   0   2  18      123.32      136.54      7.26 o 
   1   2  18        9.98       10.16      3.88 o 
   2   2  18        0.54       -4.35      3.63 o 
   3   2  18        6.69       10.47      3.77 o 
   4   2  18      113.79      113.51      6.14 o 
   5   2  18        1.98       -3.98      3.75 o 
   6   2  18        9.91        1.12      4.18 o 
  -7   3  18        3.56        0.87      4.32 o 
  -6   3  18      122.39      124.27      6.91 o 
  -5   3  18       54.22       64.97      5.29 o 
  -4   3  18       27.61       34.14      5.37 o 
  -3   3  18       43.36       61.99      5.86 o 
  -2   3  18        2.16       -2.20      2.50 o 
  -1   3  18      234.89      229.99      9.50 o 
   0   3  18       42.91       44.97      4.75 o 
   1   3  18      210.71      200.07     11.35 o 
   2   3  18      200.38      184.12      8.71 o 
   3   3  18        8.55        2.71      3.75 o 
   4   3  18        3.97        1.54      3.74 o 
   5   3  18      193.81      202.44      8.42 o 
   6   3  18        3.80       -3.21      4.14 o 
  -6   4  18       30.40       27.80      4.86 o 
  -5   4  18       54.99       64.81      5.37 o 
  -4   4  18        0.80       -5.68      4.39 o 
  -3   4  18       11.03       11.82      4.41 o 
  -2   4  18      172.94      172.32      6.68 o 
  -1   4  18       61.74       64.10      5.98 o 
   0   4  18      135.45      121.88      6.84 o 
   1   4  18      453.59      434.82     14.96 o 
   2   4  18       28.62       28.94      4.22 o 
   3   4  18      304.49      300.29     10.83 o 
   4   4  18        1.16       -1.91      3.55 o 
   5   4  18      106.93      114.45      6.69 o 
   6   4  18       26.52       37.35      5.24 o 
  -6   5  18        0.13       -0.21      4.10 o 
  -5   5  18       37.83       32.40      4.69 o 
  -4   5  18        0.99       -6.75      4.50 o 
  -3   5  18        6.31        1.87      3.59 o 
  -2   5  18       33.37       30.53      3.17 o 
  -1   5  18      121.25      116.57      6.66 o 
   0   5  18       15.23       12.31      3.93 o 
   1   5  18       48.90       58.16      6.38 o 
   2   5  18       86.44       98.76      6.62 o 
   3   5  18       18.13        4.82      4.29 o 
   4   5  18        3.85        1.21      3.83 o 
   5   5  18       25.65       18.79      4.52 o 
   6   5  18       57.12       64.67      5.86 o 
  -6   6  18       32.55       35.09      5.27 o 
  -5   6  18       16.36        4.78      4.10 o 
  -4   6  18        0.01        0.18      5.39 o 
  -3   6  18        4.84        9.84      3.90 o 
  -2   6  18        1.20        3.35      2.76 o 
  -1   6  18       49.05       50.17      5.25 o 
   0   6  18        1.69       -1.43      3.73 o 
   1   6  18       37.22       49.14      5.10 o 
   2   6  18        0.25        0.14      4.29 o 
   3   6  18       23.34       15.01      4.64 o 
   4   6  18       11.46        1.64      6.88 o 
   5   6  18       61.82       86.17      5.73 o 
  -5   7  18       27.98       28.71      5.59 o 
  -4   7  18       13.94       18.00      4.84 o 
  -3   7  18        1.85        6.64      4.62 o 
  -2   7  18       40.77       47.16      3.75 o 
  -1   7  18       24.98       27.22      3.84 o 
   0   7  18       54.46       48.05      5.00 o 
   1   7  18       47.48       48.55      5.17 o 
   2   7  18      106.23       97.70      6.68 o 
   3   7  18       23.63       23.12      4.92 o 
   4   7  18       29.22       34.66      5.27 o 
   5   7  18       15.40       16.27      4.71 o 
  -4   8  18        0.22       -6.72      4.48 o 
  -3   8  18       24.83       38.62      4.99 o 
  -2   8  18        0.00        1.82      3.21 o 
  -1   8  18      151.38      142.35      7.69 o 
   0   8  18        0.53       -5.67      3.78 o 
   1   8  18        1.01       -0.66      5.18 o 
   2   8  18        1.32      -10.91      7.27 o 
   3   8  18        0.74       -9.85      7.71 o 
   4   8  18        0.84       -1.37      8.83 o 
  -4   9  18       33.53       32.67      8.58 o 
  -3   9  18      162.79      174.27      9.50 o 
  -2   9  18        4.77        1.23      4.49 o 
  -1   9  18        1.08       -3.46      4.90 o 
   0   9  18       11.32        1.08      5.37 o 
   1   9  18       20.08       16.67      6.06 o 
   2   9  18       11.18       -6.77      6.02 o 
   3   9  18        1.10       -8.76      6.16 o 
  -2  10  18        9.38        9.40      5.05 o 
  -1  10  18       16.30        7.85      5.56 o 
   0  10  18       39.40       48.08      7.08 o 
   1  10  18        2.14       -1.54      6.17 o 
   2  10  18       33.36       35.55      7.55 o 
  -7   1  19       11.41       18.00      5.20 o 
  -6   1  19       13.13       14.19      5.99 o 
  -5   1  19        2.48       -0.87      5.40 o 
  -4   1  19       43.74       52.74      7.05 o 
  -3   1  19        0.99        1.72      6.14 o 
  -2   1  19      206.25      207.59      6.88 o 
  -1   1  19      145.65      130.35      8.23 o 
   0   1  19      437.25      401.15     19.91 o 
   1   1  19     2607.21     2481.90     71.14 o 
   2   1  19      973.03      922.07     28.58 o 
   3   1  19        1.06        0.20      4.04 o 
   4   1  19      118.12      122.50      6.60 o 
   5   1  19      134.84      140.79      7.09 o 
   6   1  19        1.32       -6.29      4.19 o 
  -6   2  19        4.72        4.06      4.01 o 
  -5   2  19       17.57       31.14      5.35 o 
  -4   2  19       99.60      123.04      7.83 o 
  -3   2  19       65.43       78.31      6.08 o 
  -2   2  19        1.74       -1.13      2.46 o 
  -1   2  19      946.04      895.40     27.46 o 
   0   2  19        8.70       -5.15      3.43 o 
   1   2  19      225.92      212.53      9.64 o 
   2   2  19      189.70      179.34      8.88 o 
   3   2  19      736.37      728.24     27.78 o 
   4   2  19      390.82      378.90     12.05 o 
   5   2  19        0.49       -4.27      3.98 o 
   6   2  19       56.63       47.41      5.60 o 
  -6   3  19       80.12       94.79      6.40 o 
  -5   3  19       16.65       23.63      4.90 o 
  -4   3  19      253.73      277.26     13.28 o 
  -3   3  19      131.81      133.50      7.80 o 
  -2   3  19       35.40       49.19      4.22 o 
  -1   3  19      265.67      277.63     10.78 o 
   0   3  19        5.51       -0.47      3.64 o 
   1   3  19      164.81      136.63      7.37 o 
   2   3  19      147.30      132.91      7.54 o 
   3   3  19       36.68       47.67      5.57 o 
   4   3  19       10.40       14.84      4.18 o 
   5   3  19      176.22      214.63      8.81 o 
   6   3  19       21.77       16.08      4.79 o 
  -6   4  19        2.36       -3.01      4.16 o 
  -5   4  19       65.42       66.62      5.49 o 
  -4   4  19        2.10       -6.68      4.46 o 
  -3   4  19       66.10       64.91      6.46 o 
  -2   4  19      142.29      122.75      7.06 o 
  -1   4  19       48.30       34.86      5.28 o 
   0   4  19      260.46      241.79     11.29 o 
   1   4  19        9.66        6.48      3.87 o 
   2   4  19       17.05       14.15      4.31 o 
   3   4  19      887.53      843.51     28.07 o 
   4   4  19      496.22      505.66     16.15 o 
   5   4  19       15.26       15.08      4.53 o 
   6   4  19        6.51        5.56      4.50 o 
  -6   5  19       11.74        9.23      4.55 o 
  -5   5  19       57.16       64.65      5.59 o 
  -4   5  19        7.59       10.42      5.04 o 
  -3   5  19        9.13        8.11      3.92 o 
  -2   5  19       28.62       14.11      9.61 o 
  -1   5  19      237.39      225.42     10.81 o 
   0   5  19      179.29      158.45      7.88 o 
   1   5  19       37.86       36.01      4.83 o 
   2   5  19       14.25        8.41      4.26 o 
   3   5  19       58.03       61.56      5.55 o 
   4   5  19      356.27      402.38     14.15 o 
   5   5  19        7.32       11.64      4.45 o 
  -5   6  19       29.96       37.09      4.93 o 
  -4   6  19        0.07       -6.93      4.62 o 
  -3   6  19        1.25       -5.28      3.52 o 
  -2   6  19       53.08       38.22      4.39 o 
  -1   6  19       69.50       57.47      5.19 o 
   0   6  19       18.45       19.26      4.27 o 
   1   6  19      190.63      183.53      8.67 o 
   2   6  19       43.89       40.96      5.37 o 
   3   6  19      135.00      164.20      8.77 o 
   4   6  19       12.61        5.57      4.12 o 
   5   6  19        9.84        7.94      4.77 o 
  -5   7  19       11.09       17.10      5.95 o 
  -4   7  19       15.81       11.22      5.56 o 
  -3   7  19       25.63       27.55      4.71 o 
  -2   7  19        0.14       -1.83      3.40 o 
  -1   7  19      140.96      155.04      6.88 o 
   0   7  19       77.22       79.46      6.07 o 
   1   7  19       67.30       62.26      5.97 o 
   2   7  19        0.67       -4.71      4.07 o 
   3   7  19       21.59       17.97      4.99 o 
   4   7  19        4.06       -1.67      4.79 o 
  -4   8  19      111.81      142.21      8.25 o 
  -3   8  19       24.46       38.18      5.16 o 
  -2   8  19        3.26        1.57      4.31 o 
  -1   8  19       15.42        9.35      4.66 o 
   0   8  19        0.07       -1.12      4.10 o 
   1   8  19       44.25       43.93      6.87 o 
   2   8  19       96.19       87.87     11.45 o 
   3   8  19        5.75       -0.78     16.45 o 
  -3   9  19       32.76       29.21      5.84 o 
  -2   9  19        2.58       -1.87      7.25 o 
  -1   9  19        5.14        0.88      5.18 o 
   0   9  19       18.26       15.41      5.79 o 
   1   9  19        0.07       -3.85      5.43 o 
   2   9  19        8.50        7.21      6.54 o 
  -1  10  19        8.65       10.45      5.79 o 
   0  10  19        3.39       -2.68      5.63 o 
  -6   0  20       16.16       20.65      9.81 o 
  -5   0  20       15.14       18.43      8.90 o 
  -4   0  20       30.58       12.00      8.12 o 
  -3   0  20       68.31       82.31     10.58 o 
  -2   0  20       60.31       47.42      6.98 o 
  -1   0  20      300.07      263.68     18.96 o 
   0   0  20       22.85       18.04      5.99 o 
   1   0  20        0.57       -9.69      7.19 o 
   2   0  20      112.21       93.94      9.54 o 
   3   0  20      167.10      134.30     11.25 o 
   4   0  20      241.07      244.33     13.08 o 
   5   0  20        4.14       -1.47      5.95 o 
   6   0  20      129.86      129.49     13.98 o 
  -6   1  20        5.91       16.26      5.52 o 
  -5   1  20        2.97       -0.51      5.57 o 
  -4   1  20      362.32      388.36     17.63 o 
  -3   1  20       15.47       20.43      5.45 o 
  -2   1  20       56.48       59.20      6.12 o 
  -1   1  20        0.90       -5.26      3.51 o 
   0   1  20        6.77        4.40      3.78 o 
   1   1  20      189.97      198.73      9.18 o 
   2   1  20       84.08       93.15      6.56 o 
   3   1  20       64.31       77.88     10.69 o 
   4   1  20       55.61       56.79      5.56 o 
   5   1  20        2.21        6.80      4.32 o 
   6   1  20       20.99       23.10      5.09 o 
  -6   2  20       13.42       21.70      4.47 o 
  -5   2  20        0.75        4.51      4.80 o 
  -4   2  20      128.97      156.08      8.60 o 
  -3   2  20        6.30        5.99      3.97 o 
  -2   2  20       63.95       70.51      7.08 o 
  -1   2  20      120.71      124.20      7.12 o 
   0   2  20        7.08        8.12      3.88 o 
   1   2  20      135.81      134.42      7.66 o 
   2   2  20        0.00       -3.12      3.78 o 
   3   2  20      544.31      547.59     18.88 o 
   4   2  20      111.63      115.81      6.66 o 
   5   2  20       98.63      113.97      6.82 o 
   6   2  20      106.40      107.85      7.32 o 
  -6   3  20       19.25       27.65      4.82 o 
  -5   3  20        5.63       -0.80      4.97 o 
  -4   3  20        0.32       -5.67      4.41 o 
  -3   3  20      109.10      112.08      6.23 o 
  -2   3  20       70.21       60.75      6.26 o 
  -1   3  20      296.90      256.47     10.40 o 
   0   3  20        7.32       -0.89      3.72 o 
   1   3  20        3.13       -3.57      3.64 o 
   2   3  20      124.31      122.17      7.38 o 
   3   3  20        0.86       -3.12      4.29 o 
   4   3  20        4.19       12.76      4.59 o 
   5   3  20      213.42      204.19      8.76 o 
  -6   4  20       47.59       50.97      7.06 o 
  -5   4  20       28.75       37.94      4.86 o 
  -4   4  20        1.95       -1.13      4.51 o 
  -3   4  20        6.53        3.60      3.99 o 
  -2   4  20       66.93       75.03      8.07 o 
  -1   4  20       72.27       79.01      6.73 o 
   0   4  20       20.49       16.65      4.30 o 
   1   4  20      257.56      250.79     10.51 o 
   2   4  20        1.05        0.93      3.95 o 
   3   4  20       33.47       40.00      5.49 o 
   4   4  20        0.89        9.24      8.09 o 
   5   4  20        9.69       -1.72      4.33 o 
  -5   5  20        3.43        2.82      3.98 o 
  -4   5  20        1.31        3.03      5.97 o 
  -3   5  20        7.78        2.08      3.77 o 
  -2   5  20        6.58       -0.11      4.92 o 
  -1   5  20       10.28        8.18      5.42 o 
   0   5  20       21.73       21.89      4.87 o 
   1   5  20        3.29        0.03      3.86 o 
   2   5  20       73.10       92.36      6.75 o 
   3   5  20       17.12       10.55      4.81 o 
   4   5  20       26.64       33.18      5.15 o 
   5   5  20        0.20        6.27      4.80 o 
  -5   6  20        4.28       -5.31      3.85 o 
  -4   6  20        8.96        8.56      4.32 o 
  -3   6  20        5.55        3.43      3.60 o 
  -2   6  20       39.12       35.86      5.13 o 
  -1   6  20       24.55       17.00      4.22 o 
   0   6  20        1.58        2.84      3.89 o 
   1   6  20       24.52       24.34      4.76 o 
   2   6  20       64.66       69.13      6.29 o 
   3   6  20      101.04      132.64      8.07 o 
   4   6  20       51.88       43.80      6.08 o 
  -4   7  20        0.00       -7.36      4.91 o 
  -3   7  20        0.13       -7.11      4.87 o 
  -2   7  20        2.42       -2.43      5.04 o 
  -1   7  20        0.57       -4.97      3.32 o 
   0   7  20       45.37       40.90      5.18 o 
   1   7  20       83.83       98.25      6.89 o 
   2   7  20       21.78       16.94      4.98 o 
   3   7  20       17.14        8.95      4.95 o 
   4   7  20        1.33       -3.00      4.55 o 
  -3   8  20        0.65       -8.89      5.93 o 
  -2   8  20       11.32        7.83      5.66 o 
  -1   8  20       17.86       15.68      4.61 o 
   0   8  20        6.39        4.61      4.33 o 
   1   8  20        0.17       -3.75      7.41 o 
   2   8  20       19.84       39.19     17.95 o 
   3   8  20        0.82      -10.20      8.18 o 
  -2   9  20       46.13       48.27      9.99 o 
  -1   9  20       10.93        9.26      6.33 o 
   0   9  20        0.26        3.12      5.67 o 
   1   9  20      101.99      126.86      9.83 o 
  -6   1  21        4.40        1.63      4.64 o 
  -5   1  21        2.71        2.81      5.42 o 
  -4   1  21       36.23       55.81      8.67 o 
  -3   1  21        9.10        9.35      7.76 o 
  -2   1  21      108.42      107.36     10.29 o 
  -1   1  21        0.40       -5.44      3.62 o 
   0   1  21       15.59       10.75      4.02 o 
   1   1  21        0.47       -4.28      3.70 o 
   2   1  21        0.03       -5.60      3.73 o 
   3   1  21      215.62      213.65     10.23 o 
   4   1  21       58.22       51.46      5.78 o 
   5   1  21      149.14      167.31      8.09 o 
  -6   2  21       42.70       53.84      9.60 o 
  -5   2  21        1.43       11.85      4.97 o 
  -4   2  21       20.08       37.78      5.43 o 
  -3   2  21        5.47       14.74      8.08 o 
  -2   2  21       59.16       63.68      7.67 o 
  -1   2  21        5.31       -0.25      4.07 o 
   0   2  21       18.96       19.06      4.40 o 
   1   2  21      125.26      110.02      6.92 o 
   2   2  21       73.13       58.60      5.87 o 
   3   2  21      251.31      260.72     11.45 o 
   4   2  21        0.70       -5.19      4.64 o 
   5   2  21       73.73       78.42      6.24 o 
  -5   3  21        9.79       13.80      5.86 o 
  -4   3  21       10.99        3.33      4.90 o 
  -3   3  21       35.01       40.33      9.95 o 
  -2   3  21        5.58       -1.67      5.14 o 
  -1   3  21       73.05       81.56      5.98 o 
   0   3  21        1.80       -1.28      3.69 o 
   1   3  21      304.96      290.72     11.71 o 
   2   3  21      173.58      177.17      9.00 o 
   3   3  21      431.60      446.52     16.31 o 
   4   3  21      172.70      177.13      9.65 o 
   5   3  21       17.81       11.79      4.69 o 
  -5   4  21       19.08       10.44      4.87 o 
  -4   4  21        2.05       -0.89      4.71 o 
  -3   4  21       76.71       66.83      8.13 o 
  -2   4  21       72.14       78.12      8.66 o 
  -1   4  21       11.54        9.68      4.01 o 
   0   4  21       13.06        8.29      4.18 o 
   1   4  21      181.83      169.54      8.63 o 
   2   4  21        0.03       -3.63      4.07 o 
   3   4  21       85.19       78.33      6.84 o 
   4   4  21       85.79       98.02      7.74 o 
   5   4  21       82.81       95.72      7.29 o 
  -5   5  21        0.23       -5.82      3.88 o 
  -4   5  21       25.27       29.66      6.24 o 
  -3   5  21      125.02      123.95     10.33 o 
  -2   5  21       28.47       25.74      8.92 o 
  -1   5  21        5.88       -2.82      4.67 o 
   0   5  21       29.41       15.70      5.13 o 
   1   5  21       16.73       14.45      4.52 o 
   2   5  21      163.62      152.13      8.42 o 
   3   5  21      157.56      146.34      8.52 o 
   4   5  21       27.62       25.96      5.72 o 
  -4   6  21        7.40       -2.03      4.15 o 
  -3   6  21       82.64       89.46      9.24 o 
  -2   6  21        0.17       -3.50      3.99 o 
  -1   6  21        0.48       -4.42      3.59 o 
   0   6  21       54.57       48.36      5.44 o 
   1   6  21      127.56      132.55      8.35 o 
   2   6  21       45.37       43.96      5.86 o 
   3   6  21        6.98        3.19      4.81 o 
   4   6  21       10.08       11.82      5.35 o 
  -3   7  21        7.19       11.31      9.63 o 
  -2   7  21       59.25       51.86      7.50 o 
  -1   7  21        6.09        2.52      3.62 o 
   0   7  21       96.71      105.94      6.96 o 
   1   7  21        1.29        0.41      4.17 o 
   2   7  21       62.11       76.14      6.74 o 
   3   7  21       14.22       14.97      5.21 o 
  -2   8  21        2.20       -7.54      5.03 o 
  -1   8  21        0.06       -4.17      8.33 o 
   0   8  21        0.95       -1.12      5.34 o 
   1   8  21        0.28      -10.93      7.29 o 
   2   8  21       15.37        9.44      8.77 o 
  -5   0  22        0.15       16.42      8.71 o 
  -3   0  22       54.37       55.98     11.04 o 
  -2   0  22      559.52      512.41     33.72 o 
  -1   0  22       53.71       35.24      7.22 o 
   0   0  22      256.89      259.57     23.06 o 
   1   0  22       18.60       14.52      6.72 o 
   2   0  22       24.09       28.05      7.39 o 
   3   0  22        5.57       -5.09      6.78 o 
   4   0  22       71.73       65.07     10.02 o 
   5   0  22       63.94       70.90      9.07 o 
  -5   1  22       88.65      113.81     11.86 o 
  -3   1  22        3.21       -1.49      5.32 o 
  -2   1  22       20.46       17.20      6.19 o 
  -1   1  22       38.28       27.98      4.71 o 
   0   1  22        0.00       -5.45      3.63 o 
   1   1  22       96.73       81.17      6.48 o 
   2   1  22        0.53       -5.80      3.86 o 
   3   1  22        0.72       -4.84      4.47 o 
   4   1  22       10.43        0.98      5.14 o 
   5   1  22       17.62       15.87      5.18 o 
  -5   2  22       21.89       33.02      6.95 o 
  -3   2  22        0.09       -0.49      5.26 o 
  -2   2  22       10.60        6.37      5.69 o 
  -1   2  22      122.80      120.23      6.98 o 
   0   2  22        0.92       -2.08      3.84 o 
   1   2  22       74.06       78.46      6.37 o 
   2   2  22        3.40       -5.00      4.04 o 
   3   2  22       65.30       79.99      6.94 o 
   4   2  22        5.49        3.36      5.05 o 
  -5   3  22       85.72      116.16      8.35 o 
  -3   3  22        6.69       10.53      5.99 o 
  -2   3  22       10.26       -0.14      5.40 o 
  -1   3  22        0.81       -5.36      3.58 o 
   0   3  22        7.60       -0.47      4.04 o 
   1   3  22      131.48      114.48      8.28 o 
   2   3  22       15.02       13.25      7.22 o 
   3   3  22       38.81       40.24      5.78 o 
   4   3  22       18.14        9.23      5.41 o 
  -4   4  22       10.58       14.78      8.81 o 
  -3   4  22        4.09        1.05      5.68 o 
  -2   4  22       19.39       18.22      8.26 o 
  -1   4  22        1.57       -5.30      3.68 o 
   0   4  22       57.45       40.95      5.28 o 
   1   4  22       92.81       89.08      6.68 o 
   2   4  22        9.35        6.31      4.45 o 
   3   4  22       30.66       30.36      5.59 o 
   4   4  22       43.53       50.21      6.57 o 
  -4   5  22       17.83       14.92      8.99 o 
  -3   5  22       27.77       25.83      6.81 o 
  -2   5  22        0.18       -2.97      4.80 o 
  -1   5  22       54.99       43.48      5.28 o 
   0   5  22        2.17       -2.75      4.03 o 
   1   5  22        1.21       -4.00      3.84 o 
   2   5  22        0.43       -7.24      5.93 o 
   3   5  22      160.80      164.76      9.21 o 
  -3   6  22       15.00       14.16      6.28 o 
  -2   6  22        5.93       13.25      5.99 o 
  -1   6  22        0.90       -1.95      5.04 o 
   0   6  22       15.68       10.73      5.07 o 
   1   6  22       28.23       25.58      5.77 o 
   2   6  22       29.46       12.56      4.95 o 
   3   6  22        3.66        5.76      4.97 o 
  -2   7  22        3.93       -8.21      7.39 o 
  -1   7  22        4.22       -4.30      5.39 o 
   0   7  22       98.03      102.89      7.16 o 
   1   7  22        0.79       -3.58      4.42 o 
   2   7  22        2.99       -2.14      5.14 o 
   0   8  22        0.57       -8.69      5.79 o 
  -3   1  23        5.61       -1.74      5.66 o 
  -2   1  23       64.35       75.03      8.69 o 
  -1   1  23       83.95      102.71      7.02 o 
   0   1  23        4.18       -4.69      3.83 o 
   1   1  23       13.99       13.73      4.64 o 
   2   1  23        1.30       -6.30      4.20 o 
   3   1  23       18.09       19.27      5.48 o 
   4   1  23        0.56       -7.25      4.83 o 
  -4   2  23        3.52       -0.68      7.85 o 
  -3   2  23       19.10       18.12     13.21 o 
  -2   2  23       18.87       11.43      5.91 o 
  -1   2  23       76.14       80.72      6.31 o 
   0   2  23        6.38        2.10      4.18 o 
   1   2  23       23.47       17.80      4.76 o 
   2   2  23        0.10       -6.25      4.21 o 
   3   2  23       38.48       30.61      7.32 o 
   4   2  23        8.28       11.71      5.68 o 
  -4   3  23      129.71      136.01     14.74 o 
  -3   3  23        3.15       -1.76      7.21 o 
  -2   3  23       13.33       16.67     10.79 o 
  -1   3  23      108.37      106.09      7.05 o 
   0   3  23        1.70       -3.49      4.42 o 
   1   3  23       44.00       42.16      5.50 o 
   2   3  23       54.36       60.14      6.32 o 
   3   3  23       39.33       40.78      6.03 o 
   4   3  23        1.01       -2.17      5.16 o 
  -4   4  23        4.13       -7.94      7.25 o 
  -3   4  23       35.32       21.14      8.33 o 
  -2   4  23        0.21       -6.41      5.03 o 
  -1   4  23        4.61        6.17      4.71 o 
   0   4  23       11.30        0.39      5.78 o 
   1   4  23        0.16       -2.53      4.09 o 
   2   4  23       27.86       19.11      5.16 o 
   3   4  23       63.99       58.39      6.73 o 
  -3   5  23       15.42        4.05      5.92 o 
  -2   5  23       17.13       18.47      6.23 o 
  -1   5  23       52.97       55.03      8.16 o 
   0   5  23        4.58       -3.42      5.76 o 
   1   5  23        2.17       -0.95      4.33 o 
   2   5  23        0.72       -3.76      4.49 o 
   3   5  23       28.80       19.11      6.23 o 
  -2   6  23        7.68        3.90     11.91 o 
  -1   6  23       76.64       95.12      9.34 o 
   0   6  23       53.13       53.87      6.79 o 
   1   6  23       12.76        6.48      4.63 o 
   2   6  23       29.97       24.56      5.46 o 
  -1   7  23        0.02       -6.66      5.40 o 
   0   7  23        1.94       -4.10      6.52 o 
  -4   0  24       27.78       48.18     11.54 o 
  -3   0  24      352.90      346.25     25.82 o 
  -2   0  24      196.20      164.02     16.47 o 
  -1   0  24        2.86       -8.03      5.54 o 
   0   0  24      116.17      121.68     11.21 o 
   1   0  24        6.77        3.90      6.39 o 
   2   0  24        0.84       -3.34     13.89 o 
   3   0  24      142.75      139.25     13.16 o 
  -4   1  24      113.88       99.01     10.13 o 
  -3   1  24       11.36       17.06      6.58 o 
  -2   1  24       57.56       59.69      8.17 o 
  -1   1  24       37.95       44.39      6.22 o 
   0   1  24       41.45       41.58      5.74 o 
   1   1  24       75.84       68.79      6.46 o 
   2   1  24       59.64       56.81     10.42 o 
   3   1  24       47.38       36.14      7.64 o 
  -4   2  24      195.12      184.21     12.60 o 
  -3   2  24        8.59        3.00      6.14 o 
  -2   2  24       62.77       60.89      8.30 o 
  -1   2  24       50.56       46.68      7.72 o 
   0   2  24       40.88       42.48      6.00 o 
   1   2  24       44.52       40.03      5.56 o 
   2   2  24       37.46       20.87      5.37 o 
   3   2  24        9.04        4.13      5.19 o 
  -3   3  24       78.80       85.70      9.61 o 
  -2   3  24        7.01       13.25      6.05 o 
  -1   3  24        9.47        9.07      4.89 o 
   0   3  24        1.19       -6.19      4.12 o 
   1   3  24        0.50       -6.36      4.24 o 
   2   3  24        1.30       -0.46      4.67 o 
   3   3  24       22.49       20.14      5.69 o 
  -3   4  24        0.04       -2.28      5.63 o 
  -2   4  24        3.64        5.21      5.62 o 
  -1   4  24       59.83       65.53      7.05 o 
   0   4  24       44.00       46.30      5.89 o 
   1   4  24       78.79       87.40      7.10 o 
   2   4  24        2.12        2.03      5.08 o 
  -2   5  24       54.82       66.03      8.37 o 
  -1   5  24       51.24       53.77      6.63 o 
   0   5  24       16.35        7.92      4.74 o 
   1   5  24        7.25        7.32      4.77 o 
   2   5  24       34.85       34.76      6.06 o 
   0   6  24        1.86       -5.81      4.13 o 
  -3   1  25      238.70      243.58     14.97 o 
  -2   1  25       17.05       22.48      6.64 o 
  -1   1  25       60.18       65.26      8.55 o 
   0   1  25       73.04       67.85      6.79 o 
   1   1  25       94.66       93.98      7.42 o 
   2   1  25        5.53       -0.49      5.60 o 
  -3   2  25        0.18       -8.25      5.50 o 
  -2   2  25        6.57       -0.82      8.71 o 
  -1   2  25        0.24        1.29      5.86 o 
   0   2  25        1.63       -7.76      6.18 o 
   1   2  25       12.60        8.71      4.96 o 
   2   2  25       19.35        8.39      5.13 o 
  -2   3  25       37.25       33.87      7.32 o 
  -1   3  25       20.44       24.99      6.76 o 
   0   3  25       79.92       70.99      6.74 o 
   1   3  25       14.13       13.67      5.11 o 
   2   3  25        3.85       -5.92      6.23 o 
  -1   4  25        0.24       -0.03      5.54 o 
   0   4  25       72.42       82.99      7.08 o 
   1   4  25       85.85       87.12      7.33 o 
  -1   0  26        4.68       -4.84      8.44 o 
   0   0  26        4.55       -2.86      6.92 o 
   1   0  26        2.37       -9.47      6.35 o 
  -1   1  26       35.06       31.12      7.39 o 
   0   1  26        4.15       -7.00      4.67 o 
   1   1  26       12.21        3.66      4.97 o 
  -1   2  26       72.06       76.11      9.24 o 
   0   2  26       51.70       43.34      6.19 o 
                                                 
